# Supplementary material for: Massive image-based single-cell profiling reveals high levels of circulating platelet aggregates in patients with COVID-19
Source: Nat Commun. 2021 Dec 9;12:7135. doi: 10.1038/s41467-021-27378-2 (PMC8660840; doi:10.1038/s41467-021-27378-2)
Supplement: Supplementary file 5 — Supplementary Data 2 [file 41467_2021_27378_MOESM5_ESM.xlsx]

## Sheet: Sheet1
Patient No.	Severity	Time after hospitalization (day)
		1	2	3	4	5	6	7	8	9	10	11	12	13	14	15	16	17	18	19	20	21	22	23	24	25	26	27	28	29	30	31	32	33	34	35	36	37	38	39	40	41	42	43	44	45	46	47	48
1	severe
2	severe
3	moderate
4	mild
5	moderate
6	mild
7	moderate
8	mild
9	moderate
10	severe
11	moderate
12	moderate
13	severe
14	moderate
15	severe
16	moderate
17	moderate
18	mild
19	mild
20	moderate
21	moderate
22	moderate
23	moderate
24	severe
25	severe
26	mild
27	moderate
28	moderate
29	severe
30	moderate
31	mild
32	moderate
33	moderate
34	severe
35	moderate
36	mild
37	moderate
38	severe
39	moderate
40	mild
41	moderate
42	mild
43	moderate
44	moderate
45	moderate
46	severe
47	moderate
48	moderate
49	mild
50	moderate
51	severe
52	moderate
53	mild
54	mild
55	mild
56	moderate
57	moderate
58	severe
59	moderate
60	moderate
61	moderate
62	mild
63	moderate
64	moderate
65	moderate
66	moderate
67	severe
68	moderate
69	moderate
70	moderate
71	moderate
72	severe
73	moderate
74	moderate
75	moderate
76	moderate
77	moderate
78	severe
79	moderate
80	moderate
81	moderate
82	moderate
83	moderate
84	moderate
85	mild
86	severe
87	severe
88	moderate
89	moderate
90	mild
91	mild
92	mild
93	moderate
94	severe
95	moderate
96	moderate
97	moderate
98	moderate
99	moderate
100	moderate
101	moderate
102	moderate
103	mild
104	mild
105	moderate
106	moderate
107	moderate
108	moderate
109	mild
110	mild
			Measurement day during hospital stay
			Highest concentration day during hospital stay
			Outpatient consultation day after discharge from hospital
			Highest concentration day after discharge from hospital
[truncated: 2 more columns]
