# Supplementary material for: Massive image-based single-cell profiling reveals high levels of circulating platelet aggregates in patients with COVID-19
Source: Nat Commun. 2021 Dec 9;12:7135. doi: 10.1038/s41467-021-27378-2 (PMC8660840; doi:10.1038/s41467-021-27378-2)
Supplement: Supplementary file 6 — Supplementary Data 3 [file 41467_2021_27378_MOESM6_ESM.xlsx]

## Sheet: Sheet1
	All patients	Mild patients	Moderate patients	Severe patients	p value	Survivors	Non-survivors	p value
FVIII, %	329.2 (205.7-514.9) n = 56	189.8 (102.8-220.1) n = 11	342.4 (219.9-497.2) n = 30	563.1 (404.9-612.4) n = 15	< 0.0001	311.0 (191.1-464.7) n = 45	517.3 (301.1-692.7) n = 11	0.0013
TM, ng/mL	11.2 (8.1-18.6) n = 53	7.7 (6.4-10.6) n = 10	10.8 (8.8-16.2) n = 29	24.4 (11.7-34.3) n = 14	< 0.0001	10.2 (8.0-12.7) n = 42	26.4 (20.9-32.9) n = 11	< 0.0001
VWF:Rco, %	380.9 (224.1-494.5) n = 55	232.1 (120.2-292.9) n = 11	380.9 (224.1-483.5) n = 31	501.4 (427.9-751.2) n = 13	0.0001	333.5 (218.0-463.7) n = 45	660.6 (476.3-843.4) n = 10	< 0.0001
FDP, µg/mL	3.4 ( 2.5-10.9) n = 83	2.5 (2.5-3.5) n = 16	3.4 (2.5-9.2) n = 52	12.3 (5.9-18.6) n = 15	0.5	3.4 (2.5-8.3) n = 72	13.2 (7.1-22.9) n = 11	0.28
TAT, ng/mL	6.0 (3.5-10.2) n = 80	3.1 (1.5-7.9) n = 16	6.3 (4.3-10.4) n = 50	8.6 (5.3-14.8) n = 14	0.35	5.5 (3.1-8.9) n = 69	17.5 (10.8-22.1) n = 11	0.0031
FMC, µg/mL	3.0 (3.0-5.4) n = 55	3.0 (3.0-3.2) n = 11	3.0 (3.0-4.0) n = 31	4.8 (3.0-10.2) n = 13	0.7	3.0 (3.0-3.8) n = 45	6.1 (3.0-16.5) n = 10	0.2
PIC, µg/mL	1.9 (1.1-3.0) n = 80	1.0 (0.8-2.0) n = 16	1.9 (1.3-3.2) n = 50	2.2 (1.7-3.0) n = 14	0.16	1.9 (1.1-3.1) n = 69	1.6 (1.3-2.3) n = 11	0.25
Fbg, g/L	5.17 (4.03-6.20) n = 106	4.12 (3.55-5.55) n = 22	5.32 (4.19-6.33) n = 65	5.90 (4.59-6.69) n = 19	0.085	5.18 (4.17-6.20) n = 95	4.74 (2.95-5.63) n = 11	0.085
AT, %	100.0 (90.9-107.1) n = 59	100.4 (92.8-117.3) n = 11	103.5 (88.3-107.5) n = 33	93.9 (90.9-98.6) n = 15	0.19	101.6 (92.6-108.3) n = 48	77.8 (67.7-98.6) n = 11	< 0.0001
CK, U/L	47.0 ( 28.0-97.0) n = 87	56.5 (35.5-87.8) n = 16	50.0 (28.5-104.0) n = 53	38.0 (24.0-97.8) n = 18	0.72	47.0 (28.0-98.0) n = 77	46.5 (32.0-112.5) n = 10	0.0044
