# Supplementary material for: Massive image-based single-cell profiling reveals high levels of circulating platelet aggregates in patients with COVID-19
Source: Nat Commun. 2021 Dec 9;12:7135. doi: 10.1038/s41467-021-27378-2 (PMC8660840; doi:10.1038/s41467-021-27378-2)
Supplement: Supplementary file 7 — Supplementary Data 4 [file 41467_2021_27378_MOESM7_ESM.xlsx]

## Sheet: Sheet1
Objective factor		Concentration of platelet aggregates on the highest concentration day
Explanatory factor		Standardized coefficient (β)	p value
Vascular endothelial disorder markers	FVIII	0.568	< 0.001
	TM		NS
	VWF:Rco		NS
	R2	0.322 (p < 0.001)
Coagulation / fibrinolysis markers	PT-INR	0.222	0.049
	D-dimer		NS
	FDP		NS
	TAT		NS
	R2	0.049 (p = 0.049)
Other markers	WBC	0.265	0.009
	Respiratory severity	0.306	0.002
	PLT	0.227	0.006
	LD		NS
	ALT		NS
	SpO2		NS
	Survival		NS
	Gender		NS
	R2	0.364 (p < 0.001)
Objective factor		Concentration of platelet aggregates on the highest concentration day
Explanatory factor		Standardized coefficient (β)	p value
Selected markers	Respiratory severity	0.355	0.009
	FVIII	0.323	0.016
	WBC		NS
	PLT		NS
	PT-INR		NS
	R2	0.352 (p < 0.001)
