# Supplementary material for: Massive image-based single-cell profiling reveals high levels of circulating platelet aggregates in patients with COVID-19
Source: Nat Commun. 2021 Dec 9;12:7135. doi: 10.1038/s41467-021-27378-2 (PMC8660840; doi:10.1038/s41467-021-27378-2)
Supplement: Supplementary file 8 — Supplementary Data 5 [file 41467_2021_27378_MOESM8_ESM.xlsx]

## Sheet: Sheet1
	Positive control
	n = 7
Age, years	47.0 (17.0-70.0)
Sex
Male	3 (43%)
Female	4 (57%)
Comorbidity
Hypertension	2 (29%)
Diabetes	1 (14%)
Obesity, BMI > 25	1 (14%)
Coronary heart disease	0
Active malignancy	0
Antiplatelet therapy	0
Anticoagulant therapy	0
Laboratory findings
Leukocyte count, ×109/L	5.1 (4.7-5.2)
Platelet count, ×109/L	238.0 (218.5-283.0)
ALT, U/L	19.0 (15.5-29.0)
Creatinine, µmol/L	64.5 (59.7-74.7)
Lactate dehydrogenase, U/L	216.0 (196.0-223.0)
C-reactive protein, mg/L	0.02 (0.02-0.05)
D-dimer, µg/mL	0.5 (0.5-0.7)
