# Supplementary material for: Massive image-based single-cell profiling reveals high levels of circulating platelet aggregates in patients with COVID-19
Source: Nat Commun. 2021 Dec 9;12:7135. doi: 10.1038/s41467-021-27378-2 (PMC8660840; doi:10.1038/s41467-021-27378-2)
Supplement: Supplementary file 10 — Source Data [file 41467_2021_27378_MOESM10_ESM.xlsx]

## Sheet: figure2b
p=2.90225512776020e-280 med=16.9088000000000			med=14.4576000000000 p<5e-324			med=14.534400000000000 p<5e-324			med=15.8144 p<5e-324			med=18.515200000000004 p=9.660302994331721e-175			med=16.3328 p=2.316479670874249e-203			med=20.9152 p<5e-324			med=16.976000000000003 p<5e-324			med=24.198400000000003 p<5e-324
mild64	control		mild110	control		mild111	control		moderate19	control		moderate47	control		moderate52	control		severe17	control		severe67	control		severe40	control
6.496	4.032		18.432	10.3616		18.432	10.0096		8.6848	14.5728		5.1904	32.1728		6.496	27.936		19.648	82.5728		4.928	23.0016		19.0976	16.6016
17.3568	18.0608		8.512	12.3328		8.512	73.0816		6.3936	34.1888		22.0864	9.3568		17.3568	5.2352		6.5536	16.6208		17.376	10.0288		18.3488	18.0672
27.84	15.072		12.6016	9.8688		12.6016	15.7952		11.6416	20.3904		10.7968	23.8784		27.84	13.7344		18.0288	11.5712		37.6576	7.2128		8.1024	132.333
12.8256	14.0864		7.2064	7.9552		7.2064	17.3568		3.7952	12.4032		12.8	18.6496		12.8256	44.1472		11.8336	18.7776		12.3648	9.4592		18.8928	49.1072
15.5456	4.7168		14.7712	11.7056		14.7712	19.0912		9.8496	21.44		19.3152	18.5728		15.5456	42.1568		5.0944	6.1312		13.6256	11.6096		29.6192	21.7152
12.1344	20.5312		13.4016	9.5616		13.4016	19.4496		22.0288	23.552		26.272	7.9552		12.1344	63.5776		7.1424	27.8336		17.4656	18.8928		13.8752	10.72
19.2448	23.3408		14.0224	8.5376		14.0224	20.256		5.4208	106.157		21.7728	124.506		19.2448	12.3008		7.8208	24.4928		14.9248	24.5504		22.9056	15.8528
20.6208	23.3856		3.7696	10.3872		3.7696	8.7232		4.7744	20.5632		18.0992	14.2592		20.6208	7.7056		6.3424	18.816		13.6128	22.3488		25.504	28.2432
11.5008	32.8896		11.3472	13.4144		11.3472	18.3808		7.1936	11.6736		25.3248	12.3968		11.5008	44.352		16.4352	113.498		17.3568	17.1328		7.6736	29.1072
19.4176	13.9328		9.0496	9.8304		9.0496	18.2656		3.6352	8.7872		16.576	30.2208		19.4176	12.0128		18.6176	20.4544		12.1472	8.7296		8.6016	15.7696
15.3536	16.7488		7.7696	8.1344		7.7696	12.832		6.3872	155.955		26.2464	11.5136		15.3536	30.7072		10.2272	27.2128		15.0592	14.8032		13.472	35.0656
38.8096	365.574		7.6416	9.8944		7.6416	8.9856		4.7488	13.6768		9.5872	21.2032		38.8096	34.1952		12.6144	177.869		10.4384	14.3616		6.1888	30.3296
16.896	12.5312		5.8176	7.3536		5.8176	9.7536		6.7392	14.7904		34.5408	18.8352		16.896	85.44		8.7104	104.749		24.0512	15.1104		14.464	32.5952
17.7856	34.56		5.4592	10.7264		5.4592	15.4048		10.8416	8.672		12.7232	23.6032		17.7856	22.4704		10.7136	48.608		12.1088	2.7968		8.8	12.2496
12.9408	9.8304		11.68	13.8432		11.68	12.3136		4.64	139.629		5.5616	8.6592		12.9408	12.5696		5.8496	15.6608		14.88	6.7904		13.1712	19.5776
14.9824	35.68		8.6976	11.648		8.6976	12.4928		15.4944	38.6048		6.1248	10.3936		14.9824	4.9792		13.8432	25.984		18.6688	9.184		15.4176	14.6752
8.16	19.7824		7.4048	42.528		7.4048	12.6848		6.9376	20.2048		156.909	23.8528		8.16	17.9136		29.568	41.9456		6.4	17.024		15.1936	346.861
9.8688	4.704		12.3328	5.6384		12.3328	8.3456		19.5328	10.272		11.0464	116.301		9.8688	8.9664		5.6448	69.6192		16.8576	20.5952		6.6944	258.963
17.0368	12.48		6.8992	17.6832		6.8992	21.7472		10.2144	9.76		13.8176	15.0784		17.0368	50.1952		6.528	35.84		5.3696	20.0704		8.1024	25.088
10.7648	12.608		23.0848	26.1888		23.0848	15.6544		4.6592	7.5968		17.984	26.7648		10.7648	11.2		7.776	68.9728		15.2768	18.9952		31.3856	84.64
19.4048	12.256		22.5472	14.016		22.5472	15.2896		17.504	34.592		28.2432	14.4064		19.4048	16.8768		16.6784	79.5648		41.216	20.2624		15.9808	18.0416
10.7264	14.1248		7.0336	27.3408		7.0336	10.7712		21.7472	23.6608		5.4464	9.216		10.7264	77.568		15.392	21.632		18.5856	19.3344		6.208	56.1408
19.1168	20.704		9.7408	33.4592		9.7408	44.2944		7.9488	19.0336		24.288	13.4016		19.1168	19.8592		20.1664	11.712		16.8	6.8224		10.5664	34.8288
52.3264	16.256		14.6752	9.9392		14.6752	10.2336		5.1648	13.184		15.424	7.0336		52.3264	25.0688		26.3616	34.5984		20.5248	7.3344		14.3232	27.2448
23.6672	30.6432		6.7968	20.096		6.7968	15.3344		7.9808	17.1776		13.0432	17.1456		23.6672	13.6128		7.296	7.36		3.712	11.424		12.2816	113.638
13.6128	8.2112		13.8624	11.7248		13.8624	14.4384		8.6592	34.1312		3.6608	14.5088		13.6128	40.1152		16.8768	29.344		9.0624	11.1232		20.6656	9.0688
7.488	16.7232		3.4048	4.672		3.4048	29.7152		4.864	17.0368		15.3152	19.3216		7.488	12.5888		5.2224	19.584		21.5296	14.912		14.3936	16.5952
6.4576	22.9696		15.4432	11.84		15.4432	23.0144		9.8304	15.6736		17.6256	18.2784		6.4576	127.424		20.5568	32.9024		22.6816	16.3968		4.5952	60.9856
18.1632	78.3168		13.8816	15.1488		13.8816	12.6272		10.6624	325.05		27.4176	12.928		18.1632	151.795		15.5712	24.672		45.12	11.68		14.9056	78.2208
15.0976	11.5328		12.2176	18.9888		12.2176	11.4432		15.2704	14.3168		26.8992	8.32		15.0976	2.6048		18.8672	19.2448		12.8576	20.6144		13.2224	23.0336
18.3168	17.5488		19.6416	14.24		19.6416	18.2848		15.3152	33.1776		12.0448	15.0144		18.3168	29.9328		7.008	12.9088		232.006	9.4528		19.2448	16.4992
16.9344	21.3888		17.1264	35.1872		17.1264	5.9776		4.7616	13.8688		7.3728	9.2992		16.9344	44.9536		11.9744	34.816		9.2544	5.92		14.6368	39.8912
7.776	21.9136		12.1984	20.992		12.1984	14.3104		12.5248	9.248		23.3536	36.0448		7.776	8.128		4.1664	25.4784		14.6368	9.12		7.9424	10.4448
36.4864	15.2064		20.0256	22.016		20.0256	13.6704		14.0224	12.7168		12.0128	24.1408		36.4864	24.064		10.7968	20.768		18.5728	15.9488		22.336	9.7984
5.8368	11.5648		8.4672	5.6832		8.4672	12.0512		13.4272	15.904		10.2144	9.568		5.8368	12.4864		6.3744	24.3904		16.0064	65.44		24.3904	28.4672
21.4464	13.4592		5.5936	15.328		5.5936	22.56		7.9296	16.3648		25.376	13.7792		21.4464	13.2096		6.3616	21.7856		15.3856	15.9552		36.3456	12.0576
26.784	36.1408		5.984	7.7248		5.984	17.3376		15.8784	16.1152		13.1776	14.4832		26.784	22.752		14.2464	34.8224		17.824	17.1008		5.4784	36.3328
25.44	17.2224		9.7984	20.6272		9.7984	20.1792		21.376	37.2864		11.2448	12.416		25.44	13.8432		8.9856	29.2224		22.5472	15.904		31.584	115.347
4.8832	5.0176		12.0512	18.3232		12.0512	22.1056		9.3696	6.1056		21.6064	20.672		4.8832	13.7728		7.264	15.3792		24.928	15.0272		14.8096	51.2384
18.7904	18.0416		15.0784	9.8176		15.0784	13.3952		11.5712	31.5712		16.416	12.6016		18.7904	24.7104		13.8048	20.6528		20.8256	27.3088		22.7904	48.416
9.6832	15.5072		12.7872	32		12.7872	9.4784		3.8208	334.099		17.2544	15.5392		9.6832	19.4368		13.1584	10.912		17.5232	12.4544		19.9744	31.4816
16.2496	20.672		7.3792	6.56		7.3792	16.8704		6.752	9.5744		21.0624	27.712		16.2496	12.352		15.6992	10.5984		32.8256	4.128		20.9664	26.08
15.4176	172.16		16.8576	19.3408		16.8576	10.5152		18.0032	10.2592		22.9056	9.6192		15.4176	19.9552		8.6208	15.2128		17.6128	24.5632		22.5344	10.944
5.888	20.96		17.2928	11.9872		17.2928	123.526		16.64	9.8752		16.7616	16.1984		5.888	18.08		13.1968	17.0752		11.4368	14.1376		8.0704	28.1152
9.3888	11.9424		21.2736	17.7088		21.2736	21.3824		4.5824	21.5552		51.968	24.8704		9.3888	14.9184		7.2256	114.586		24.9728	9.824		17.184	19.5968
26.6688	20.0256		19.8592	24.4544		19.8592	16.3264		11.5456	113.024		13.7472	14.88		26.6688	8.3968		13.3504	82.2656		10.496	15.5136		5.2928	23.9168
16.7232	14.208		8.6272	16.416		8.6272	14.2784		12.416	11.5008		7.2064	16.7232		16.7232	11.264		9.5552	19.1616		22.2656	16.448		4.0576	9.6576
15.0464	12.7232		16.2752	20.0576		16.2752	14.0544		17.5872	11.3856		14.496	14.9952		15.0464	12.7808		7.0464	15.584		20.7616	13.4464		15.9424	14.6944
15.0336	21.4656		17.1776	6.1824		17.1776	14.7456		17.1456	18.7904		8.1664	14.9696		15.0336	6.2464		8.2432	14.6432		11.36	17.8816		5.3248	31.2256
11.68	14.1248		16.0576	17.344		16.0576	16.4864		8.3648	13.3184		26.944	26.0672		11.68	5.6896		39.8784	59.0656		17.9456	16.6016		18.2592	109.798
14.2016	15.2832		17.7152	16.3968		17.7152	30.9312		6.5408	14.4064		19.4112	16.1024		14.2016	30.6496		5.7152	10.016		17.3632	4.544		15.5136	118.989
6.3872	25.6384		5.0304	16.9472		5.0304	16.2112		9.184	17.1456		25.2928	14.6304		6.3872	30.9248		7.7888	26.0608		18.9696	15.7888		11.4688	37.4848
16.2048	8.928		8.2496	14.9952		8.2496	21.5616		10.528	23.584		6.9824	24.5248		16.2048	16.3712		10.1504	13.3184		10.8608	13.7984		5.7024	7.5328
15.3152	20.6464		7.3472	16.448		7.3472	22.2656		12.6208	7.104		11.6736	22.496		15.3152	47.9808		11.1424	15.648		274.573	21.1072		19.5776	17.824
186.464	13.4784		9.632	9.6384		9.632	11.68		8.7488	8.544		24.4736	21.1328		186.464	6.1888		11.9616	8.0576		19.4304	12.96		11.7056	10.3936
10.7264	18.4192		7.9424	12.9024		7.9424	7.4688		19.5136	15.9168		19.1424	19.8208		10.7264	23.7056		23.36	10.6688		11.6224	14.144		25.8112	16.9856
6.5344	17.6832		19.392	11.0912		19.392	15.9616		17.2992	15.3664		15.968	15.1872		6.5344	13.0176		11.424	15.808		28.4992	15.1232		16.352	42.3424
9.248	5.2352		7.4816	11.1744		7.4816	19.168		16.7296	25.76		17.376	14.9376		9.248	49.3376		8.5248	7.5072		16.8256	6.4		7.2064	113.574
26.8928	15.6992		10.5024	16.0192		10.5024	11.2384		18.4192	9.376		15.9744	26.2208		26.8928	4.032		11.4752	36.0896		14.9056	11.7312		12.3136	18.272
19.8336	17.0112		46.7392	16.1536		46.7392	14.1696		14.4512	6.8288		18.7904	5.5616		19.8336	24.3264		7.8336	13.4976		16.9152	13.3312		7.712	36.5952
18.176	14.6816		5.6384	23.5136		5.6384	17.5168		12.5184	8.5248		42.8288	13.472		18.176	4.7424		4.5696	16.224		8.5184	15.5776		17.344	21.9136
5.9648	16.1216		24.736	13.2416		24.736	6.464		12.8832	11.0016		9.9776	13.8816		5.9648	20.9088		19.6992	45.248		34.976	22.4128		21.9072	15.3536
21.9456	29.9904		9.8368	8.128		9.8368	12.1408		10.336	9.952		32.3136	6.9888		21.9456	12.1536		11.7888	44.5696		12.2432	3.9808		4.9472	151.085
24.448	17.1072		10.4	20.032		10.4	15.296		10.7328	19.2576		24.544	21.4336		24.448	46.8032		7.3344	16.5824		16.9984	18.8416		8.3136	20.7744
6.5536	9.3056		10.0672	15.6288		10.0672	11.8144		10.7968	7.296		10.0608	12.0384		6.5536	126.317		6.7328	118.291		5.792	17.3888		14.2144	122.65
16.3584	24.8128		6.6176	28.8192		6.6176	22.2592		4.8832	13.4336		16.1152	27.1552		16.3584	14.784		28.2816	20.64		18.3744	7.616		15.8336	7.6864
17.3824	5.8112		5.6448	8.4416		5.6448	19.6288		10.3104	176.422		8.7232	23.84		17.3824	22.1504		28.48	13.824		16.4416	16.3136		14.0544	207.578
22.1568	25.8432		22.4768	15.712		22.4768	17.248		5.632	27.1104		15.3088	18.5536		22.1568	19.9936		13.8112	29.3248		22.5856	6.112		19.0784	105.702
5.8752	10.3488		14.5216	35.0976		14.5216	9.6		6.9184	6.6944		17.312	16.9792		5.8752	36.6016		21.4144	35.7568		25.5616	35.6352		11.648	29.6832
5.0432	28.8256		8.8768	16.9472		8.8768	7.8144		5.8112	10.6112		14.3808	19.2512		5.0432	30.1504		5.1968	16.832		29.3696	6.1248		11.7312	28.032
9.8304	13.0304		13.4016	18.0736		13.4016	16.2752		9.0624	25.9968		13.12	10.624		9.8304	17.504		14.9248	11.552		27.6992	6.2272		8.1856	44.9088
24.5632	9.1904		7.136	13.5488		7.136	23.2768		13.3568	12.384		26.6112	16.8448		24.5632	28.2368		8.1344	15.4752		11.1872	17.8496		11.1552	8.6272
13.984	336.128		8.0704	11.8912		8.0704	8.3008		10.0608	11.392		30.0992	26.9888		13.984	5.0048		10.6048	14.7392		7.5008	15.0592		42.976	17.8048
22.1312	16.8064		9.3568	8.896		9.3568	23.0784		5.4208	13.5424		8.5888	16.3328		22.1312	14.1376		8.352	30.4832		20.4352	16.1472		64.9664	18.08
8.0512	35.8208		15.072	12.4096		15.072	6.976		15.7184	11.424		20.7168	15.4944		8.0512	13.8944		8.9152	17.8368		15.8592	10.912		30.7456	115.078
12.5568	15.8784		17.3376	14.8608		17.3376	27.4432		8.9856	135.501		24.4736	15.328		12.5568	6.8864		5.7024	31.0528		18.1568	13.5296		14.0352	16.0256
22.4448	29.9712		11.2768	16.0064		11.2768	38.9056		12.2368	6.6752		20.5376	16.4288		22.4448	16.3456		29.0112	19.9168		10.9632	19.0912		8.6528	21.1008
6.08	12.0384		11.4176	10.7968		11.4176	6.7136		15.8208	16.1024		16.9472	18.7456		6.08	103.578		18.0352	19.7568		18.6944	15.5648		14.2208	34.24
10.7648	17.9008		2.8736	28.7552		2.8736	48.2816		12.7424	12.3712		340.262	31.2384		10.7648	29.3376		7.296	26.1696		6.7584	38.7136		10.3744	10.9376
11.5264	12.5696		6.752	12.6912		6.752	6.6688		7.0144	11.8272		12.4416	19.4368		11.5264	3.6096		6.1824	47.7952		20.128	14.2336		14.2016	9.8688
15.8208	28.0704		23.5456	14.4192		23.5456	13.0368		11.296	25.6064		16.4416	17.216		15.8208	55.6608		9.9712	43.4752		11.936	4.864		3.2448	13.9904
8.0256	32.9344		9.6064	21.4656		9.6064	7.9616		8.3008	9.5872		26.3296	18.8672		8.0256	14.3296		5.9264	8.4672		15.8528	12.3072		21.2416	27.0208
10.7008	20.256		7.68	19.6288		7.68	21.5424		10.1056	10.3808		11.8144	19.6672		10.7008	42.1056		6.6432	25.7024		30.9376	10.9504		14.7648	28.448
4.8064	14.3872		16.6784	12.1792		16.6784	29.4528		7.0592	23.5328		19.008	21.7792		4.8064	50.7456		12.4096	48.1536		6.0608	20.1344		34.1824	16.5312
13.1456	6.4704		11.5072	17.7408		11.5072	23.4688		23.3344	20.2048		60.5568	122.598		13.1456	16.8064		23.904	13.1008		7.488	12.2816		23.2384	23.4944
17.4528	10.6752		19.4368	9.7344		19.4368	26.368		4.9728	15.0016		14.9376	12.3136		17.4528	78.3168		5.9968	33.6192		21.5488	18.4576		15.8976	8.864
16.0896	11.4176		9.4528	12.1536		9.4528	12.6912		13.1392	14.9568		15.6864	20.7552		16.0896	28.1856		7.4624	26.4768		24.2048	9.984		20.8832	237.594
13.1392	25.5168		13.0432	15.648		13.0432	11.584		11.9296	24.5952		23.9744	21.4016		13.1392	13.312		19.8976	5.4848		22.1888	14.6432		9.408	48.576
27.168	18.7904		5.8112	12.8384		5.8112	8.128		9.12	101.114		20.5696	16.8192		27.168	24.1216		50.0224	136.576		8.8704	24.6976		6.368	170.432
12.4928	12.672		11.5712	20.6272		11.5712	55.5584		6.5088	125.395		14.7264	23.9232		12.4928	8.4096		8.5568	16.0192		15.488	7.6672		15.2704	36.8704
16.0384	10.6176		18.1312	20.608		18.1312	279.379		11.136	10.7136		18.848	11.6032		16.0384	13.6896		5.2096	15.5392		4.2816	19.0144		6.0992	7.2128
11.2128	27.104		13.6576	12.5248		13.6576	9.7536		3.7888	12.6208		53.4848	23.648		11.2128	194.093		7.9552	31.136		16.9024	18.5664		21.6512	8.1152
11.9872	23.4752		10.4576	21.8496		10.4576	9.248		12.2816	18.5344		17.1712	11.7056		11.9872	45.5488		12.9536	8.0896		46.8992	13.6128		16.9792	58.7648
16	8.5696		6.0416	22.4832		6.0416	6.6304		4.7936	18.0864		23.904	13.9712		16	21.9008		9.7664	5.6192		6.3296	10.6944		6.88	20.0512
23.1424	8.0512		5.6064	14.7712		5.6064	6.144		8.3968	12.5504		16.7296	24.3712		23.1424	12.8704		8.7424	20.5184		9.1904	25.2864		10.6176	115.264
4.3008	12.608		9.92	23.3408		9.92	11.6288		7.5392	25.1392		8.736	68.0768		4.3008	38.7392		12.768	17.696		22.912	6.816		20.928	222.509
17.1648	35.2384		18.7712	7.0912		18.7712	5.536		27.3984	7.1296		12.3072	4.2688		17.1648	23.2064		5.0496	20.8256		22.6496	6.5216		25.3632	5.312
10.1056	40.6208		5.888	10.7136		5.888	14.3616		12.48	134.835		88.0192	12.8		10.1056	19.6224		6.1312	49.5808		14.3488	28.416		14.5344	100.563
11.1744	5.0816		5.8368	15.9232		5.8368	20.1984		14.0288	6.5984		7.0656	11.8144		11.1744	8.6784		13.28	16.64		67.0464	17.9072		8.4352	29.408
17.4912	20.0192		14.3616	17.12		14.3616	15.2896		15.5968	31.0848		137.632	16.5824		17.4912	45.9328		20.704	216.435		19.5584	10.7776		22.3808	129.44
15.6288	13.1776		11.3792	11.4368		11.3792	19.168		9.4272	14.0992		134.176	23.0976		15.6288	5.376		65.76	282.31		123.578	11.2704		25.6704	34.9824
7.1232	29.9456		17.5488	19.3856		17.5488	8.5696		9.9584	9.792		20.7232	20.8128		7.1232	121.018		20.3648	30.4832		27.8784	24.7936		14.88	59.9872
6.3296	17.184		12.864	8.7872		12.864	17.4336		8	16.2304		26.848	7.9104		6.3296	20.5184		14.0416	27.7312		17.2672	15.3216		18.624	19.8848
14.7072	27.9808		5.3056	18.7328		5.3056	6.7008		4.5888	5.3184		17.0816	45.1328		14.7072	11.2384		5.7472	23.1552		19.1872	15.3152		20.2432	29.2864
7.0528	144.87		15.3856	19.1424		15.3856	3.1168		5.376	11.04		20.4416	11.136		7.0528	65.6704		4.9984	170.605		12.5696	17.6512		9.7216	155.757
14.1952	6.144		5.2096	17.3312		5.2096	9.28		12.4352	10.912		18.6432	19.4752		14.1952	26.1696		10.6048	19.3536		23.2704	17.216		17.7344	109.491
5.4656	11.4176		8.2752	10.4256		8.2752	14.496		10.6624	127.693		23.5904	5.088		5.4656	9.2544		8.544	43.424		13.6448	123.994		20.6208	139.213
12.9728	499.757		20.672	22.0416		20.672	11.7504		12.8768	21.376		13.632	18.9824		12.9728	21.4848		9.7728	18.784		29.3824	19.7824		7.3152	12.7488
10.4128	6.6624		13.7088	13.1264		13.7088	14.9696		6.0672	6.8608		16.0448	10.3232		10.4128	24.1024		13.4656	196.314		33.0688	21.3888		15.904	25.9328
10.7328	25.4528		21.0944	13.4336		21.0944	11.3024		14.1696	24.3328		30.0544	18.9184		10.7328	20.5888		13.2288	52.9408		12.3456	7.0336		16.2816	131.571
14.3616	29.5552		19.1424	20.2688		19.1424	5.4272		4.48	23.5392		27.3728	11.2192		14.3616	61.1584		9.8176	30.3296		20.7296	15.8272		10.1696	16.5888
22.752	31.7504		4.608	11.0272		4.608	15.872		11.4624	23.2768		8.2304	17.7472		22.752	21.888		9.8752	64.896		37.0496	28.128		13.0368	87.5712
17.3632	8.032		14.9248	36.0256		14.9248	14.3552		9.5808	6.2016		15.9616	6.592		17.3632	12.256		9.248	19.2576		22.5984	20.2432		6.1056	43.0272
14.208	23.6608		11.8016	7.5968		11.8016	15.2384		14.7584	11.5776		27.84	13.2416		14.208	3.232		13.3248	116.25		17.6576	17.9648		20.3712	27.0528
16.4352	11.2128		13.5936	9.6256		13.5936	19.4752		6.2336	7.3216		28.6144	16.5184		16.4352	13.6384		19.936	30.0224		18.7264	6.8672		15.3664	12.9408
24.6464	67.8272		11.9232	6.0352		11.9232	5.312		6.9504	125.568		24.4224	8.768		24.6464	28.32		6.592	9.344		16.9344	23.36		66.9184	9.1136
23.2832	14.2592		12.2624	154.163		12.2624	23.5712		7.616	15.584		23.3216	111.302		23.2832	28.1088		13.3312	9.5872		13.1136	31.4304		9.7024	182.56
19.0016	17.44		5.5808	9.6768		5.5808	17.44		8.16	20.4672		13.0368	14.1376		19.0016	17.0688		6.8224	8.6336		9.4592	11.6416		7.232	30.4256
16.5888	10.1888		22.7392	6.0288		22.7392	6.624		7.0208	11.2128		30.2464	15.5712		16.5888	11.5264		7.9744	8.1216		20.9088	6.6176		19.6928	14.3872
20.384	14.4576		14.1376	5.3568		14.1376	16.864		5.4336	24.288		62.2016	7.4944		20.384	12.4096		14.0992	18.9824		277.389	11.3984		23.2064	132.998
17.0112	26.9568		7.3408	22.1376		7.3408	15.8848		15.072	34.368		4.7488	6.8352		17.0112	6.9952		4.992	19.36		27.6224	12.6208		16.4864	27.0336
13.4144	22.7584		8.2688	10.6432		8.2688	14.2528		6.6496	19.9232		24.992	16.0704		13.4144	33.6768		9.0688	60.4672		11.2	16.8576		18.2464	11.968
16.8128	14.176		14.656	12.2496		14.656	30.0608		7.2512	25.0752		11.3472	16.7168		16.8128	10.8992		6.7136	70.9056		21.7472	5.408		7.584	22.7968
11.776	36.896		10.9504	11.744		10.9504	12.7808		6.5408	11.5904		10.2336	11.7952		11.776	12.6208		18.1056	52.0704		14.656	12.6016		20.0896	66.0352
3.8976	4.544		14.144	13.696		14.144	13.536		12.9408	10.592		23.1552	144.736		3.8976	11.584		9.1968	18.2208		5.3568	4.7872		7.9424	39.9616
15.2896	28.2112		13.0816	16.5696		13.0816	10.016		3.808	17.6064		11.8208	15.7248		15.2896	22.4384		10.8096	146.445		22.272	18.784		12.5952	4.8256
20.5248	24.5248		10.2016	10.5344		10.2016	11.8592		7.8912	15.808		21.312	14.5216		20.5248	28.7296		14.2016	8.9472		21.696	22.368		6.56	29.5872
8.6912	17.1008		3.9744	16.7168		3.9744	15.9552		7.2768	118.995		11.6928	14.3808		8.6912	64.9088		8.3968	34.112		22.0224	17.7088		24.064	25.6576
18.1824	11.8272		12.9152	13.8304		12.9152	14.8416		2.7136	8.5056		126.138	17.7536		18.1824	20.8832		22.0992	12.9216		10.9056	12.608		7.3408	64.192
12.8128	14.1376		13.6832	8.1536		13.6832	22.5536		13.0688	32		30.976	13.856		12.8128	5.6192		11.0784	14.2592		14.8992	14.7584		7.4304	20.064
20.864	302.573		5.8304	15.5904		5.8304	15.0208		5.1776	21.952		23.3088	10.72		20.864	13.4912		12.128	68.3904		25.7408	15.8272		5.2608	18.7904
21.5232	23.6672		6.0864	15.424		6.0864	16.3584		8.8576	11.5072		7.2768	87.3472		21.5232	19.1488		20.0064	26.1888		23.7632	14.7328		6.72	5.1584
10.5792	18.784		19.5008	8.7808		19.5008	30.528		10.432	10.2912		22.4704	15.744		10.5792	22.688		10.272	17.3056		35.5904	16.5952		11.1744	14.944
14.2336	35.5072		4.1024	9.6896		4.1024	5.2288		11.7888	10.3808		52.832	20.8448		14.2336	3.5328		7.9552	36.4352		19.6928	5.4528		39.776	26.6944
14.5152	18.7456		5.2352	15.7312		5.2352	6.6752		13.8496	17.3248		9.888	17.9776		14.5152	12.7872		36.5376	21.7728		40.4736	16.2368		17.7344	53.248
16.9536	23.8848		9.3568	21.1264		9.3568	24.2176		10.848	13.7344		14.3872	18.976		16.9536	31.1808		9.6256	21.7344		19.5072	10.0224		13.952	18.8736
12.8576	6.3872		5.9712	12.6912		5.9712	16.2752		5.0048	15.8336		22.8992	25.7984		12.8576	32		5.8688	27.4752		15.3856	20.5376		12.992	21.824
13.6448	14.6112		13.2416	5.0112		13.2416	14.56		5.888	8.1408		44.608	27.0144		13.6448	5.2352		19.872	57.0752		16.576	13.44		20.1024	39.0144
15.6032	8.3712		13.3632	13.4208		13.3632	10.0096		9.1136	12.064		12.9472	26.1888		15.6032	10.2208		7.712	25.9968		7.04	7.9296		16.16	19.072
8.672	35.4368		17.2928	19.072		17.2928	150.701		5.1776	19.7952		12.992	21.9776		8.672	13.2608		9.3312	13.1904		16.4224	14.8224		17.9904	26.5216
16.0064	249.626		10.2208	18.0416		10.2208	12.4352		7.9424	16.2048		15.36	20.4416		16.0064	13.6512		5.5488	61.1264		14.4256	4.9344		11.5072	26.1056
13.5296	16.3136		8.3456	7.9424		8.3456	13.216		13.0496	128.774		31.9552	59.7632		13.5296	16.8448		13.728	8.2304		18.7008	8.9024		4.1216	21.376
16.864	20.8768		16.1664	10.6112		16.1664	13.3184		7.6352	14.4064		14.4256	20.0384		16.864	16.6912		12.0064	17.7024		21.7344	25.3504		17.3696	101.024
7.4752	7.8848		14.688	20.32		14.688	10.944		8.384	9.0432		15.9488	14.9952		7.4752	12.1408		11.84	24.0704		18.0416	16.1536		9.6384	21.9648
7.808	13.9968		22.4192	11.5392		22.4192	15.3664		4.096	14.5728		7.1168	114.061		7.808	51.8464		9.312	29.4528		24.8128	22.4		18.0928	208.518
15.9232	9.2608		9.2608	12.3968		9.2608	40.4032		23.7056	15.9168		9.4592	4.8832		15.9232	52.2368		19.584	5.8688		7.072	12.16		13.2416	58.2592
25.6896	11.6608		14.336	23.1104		14.336	15.104		10.1824	36.6528		29.056	6.1568		25.6896	24.6016		4.9216	16.928		7.6992	12.2368		5.92	64.1408
6.0736	16.3968		4.3776	9.408		4.3776	17.6448		15.6544	165.651		19.4432	11.3472		6.0736	31.04		11.168	9.0176		18.6688	16.288		12.5312	40.8704
18.304	14.24		8.4992	5.952		8.4992	23.6672		6.6816	23.4432		10.8352	16.3904		18.304	11.5008		9.3248	25.2672		37.536	20.5824		85.7408	21.4336
23.552	14.624		13.2544	11.872		13.2544	25.7344		9.7792	12.5184		17.8368	14.1568		23.552	134.592		9.312	22.56		12.864	14.688		14.8352	33.376
6.048	15.1168		11.1552	17.0752		11.1552	21.0112		6.8352	8.6528		17.088	28.256		6.048	21.024		7.68	9.2992		7.4496	21.3824		14.3104	14.4704
11.04	19.0912		14.9184	153.779		14.9184	6.656		4.2368	129.76		20.5952	14.4896		11.04	35.3216		6.7264	22.272		19.4816	23.1424		21.7024	159.328
5.2544	17.7664		3.6096	191.411		3.6096	16.6528		7.9168	23.0912		6.4128	28.0576		5.2544	20.9024		8.3904	25.8048		21.6896	11.6416		7.8528	152.563
9.0752	22.0032		12.896	41.7152		12.896	9.2288		6.112	28.416		23.0976	9.2416		9.0752	44.5952		32.7808	16.6848		27.9168	14.432		14.8032	102.099
15.488	115.501		11.3344	7.52		11.3344	8.928		4.4544	32.5824		36.416	23.2576		15.488	18.7072		10.4896	57.8112		15.7824	15.1552		14.7584	32.9728
7.6288	12.32		27.072	40.3904		27.072	10.0224		8.896	5.0624		6.3424	38.2336		7.6288	65.92		8.5888	11.9552		9.4528	7.8976		18.5088	14.592
17.1712	24.8128		17.9264	8.8832		17.9264	10.1056		8.5568	11.6672		18.1184	39.4944		17.1712	13.1648		10.1632	5.4272		15.456	11.8784		5.4272	9.856
15.1552	35.0592		6.1696	5.984		6.1696	40.064		10.0928	18.1696		22.0608	16.8064		15.1552	11.8464		7.1168	9.1776		21.3696	9.1776		12.6912	20.8
8.1088	12.832		16.6016	14.4128		16.6016	16.224		9.9712	68.032		13.7664	18.9376		8.1088	14.432		17.1904	114.528		13.8816	7.392		8.672	74.6432
49.7984	17.728		14.9632	10.784		14.9632	17.7856		9.6256	28.3968		24.0256	15.3664		49.7984	52.3456		8.6592	13.7216		23.0976	16.9472		17.4912	37.248
13.6	11.3728		17.408	13.8176		17.408	14.7264		5.9264	3.4752		13.5424	11.4752		13.6	10.4704		9.024	70.1568		17.152	15.9168		20.2304	19.0464
21.8496	7.1296		19.2	14.08		19.2	6.1376		11.7824	7.5648		19.296	22.4896		21.8496	5.9712		12.3008	5.2864		20.2112	10.976		25.312	16.2048
16.1024	21.7152		28.0448	20.4288		28.0448	13.216		6.8672	14.2144		2.7456	18.3936		16.1024	30.5152		7.7376	28.0896		15.3984	169.005		20.9536	9.5104
10.2272	230.176		11.9104	14.3104		11.9104	31.8848		15.872	23.3984		12.6464	36.8832		10.2272	18.3616		6.5088	40.6976		8.6656	17.6384		17.8432	25.7408
17.9328	12.4352		21.6768	25.5424		21.6768	16.6336		11.0912	16.736		19.7248	24.9024		17.9328	15.9744		10.7904	97.0496		17.3568	19.328		27.5136	12.7232
13.4848	25.2352		17.5168	9.9072		17.5168	9.0112		5.408	39.0592		16.6272	28.672		13.4848	10.784		18.752	13.5424		16.1152	7.4048		16.6272	42.4
16.7936	15.6672		7.0144	13.6384		7.0144	15.3536		10.3488	6.9568		13.6768	22.5088		16.7936	13.3696		12.9536	14.9504		23.9296	7.008		55.744	24.704
20.3008	20.1664		133.101	11.9936		133.101	9.9648		6.1184	6.3616		15.9168	7.6032		20.3008	18.9248		6.3488	228.992		13.2928	15.4496		24.4416	18.816
17.4592	14.912		9.2864	19.6032		9.2864	19.6096		12.992	15.2256		20.4736	5.2288		17.4592	13.4016		6.5024	64.2304		13.568	29.5936		12.0512	56.576
18.1184	31.2576		7.6864	9.5552		7.6864	18.4384		12.6848	9.408		137.376	15.6544		18.1184	16.6784		7.1744	20.928		21.1392	13.9392		18.5216	23.872
8.3712	14.6688		33.12	18.3104		33.12	9.2672		20.9728	14.2208		104.589	13.0048		8.3712	9.8496		8.6848	46.5856		13.4144	8.5312		10.4256	20.672
17.8432	24.2368		8.6336	21.2736		8.6336	23.7504		5.2224	13.0048		27.872	236.077		17.8432	27.9616		6.0288	35.5456		12.5504	6.7648		19.5584	17.5232
7.872	43.1424		17.4464	18.2784		17.4464	29.4656		4.1984	168.621		15.6992	20.0704		7.872	23.8592		194.547	8.1344		10.6624	15.744		8.5888	272.32
17.6448	6.4768		12.192	34.8736		12.192	16.0128		7.488	21.2864		17.1008	22.016		17.6448	47.936		12.0128	11.4624		15.8144	12.1216		9.3568	38.2912
11.9808	13.728		11.2896	13.0112		11.2896	17.9648		5.568	20.2048		22.24	55.392		11.9808	4.4288		8.7616	56.4672		31.5008	16.9024		23.9808	16.864
16.9536	21.1328		15.2128	8.8768		15.2128	24.3328		6.3488	31.4048		15.0528	16.64		16.9536	18.6624		18.5216	27.2512		7.4432	15.1296		11.7056	47.2064
12.9792	12.7424		5.2928	11.7376		5.2928	19.4368		8.3712	113.254		18.688	13.3056		12.9792	23.1296		5.7472	13.9072		19.456	3.8528		14.7776	12.4672
21.6128	19.5328		16.9024	8.9152		16.9024	11.4304		15.712	14.5792		15.3728	38.7968		21.6128	11.1744		30.4512	11.04		13.1008	7.8912		19.6672	130.918
6.72	6.4704		7.1488	15.8144		7.1488	92.2496		15.8336	38.1824		16.9152	19.2576		6.72	3.776		9.4336	24.1472		19.5584	15.9424		5.9136	36.4864
35.6864	7.7696		18.9568	43.0016		18.9568	21.8944		6.4384	9.0624		19.7312	21.2992		35.6864	18.2464		10.1056	3.456		21.92	18.08		6.7072	18.752
7.8208	7.1104		9.5808	22.2528		9.5808	6.6624		6.9568	30.3488		25.76	29.056		7.8208	29.248		5.5488	13.2352		37.536	14.8608		14.624	26.8736
10.0288	22.2592		15.3856	5.0688		15.3856	14.2016		12.6336	7.7696		37.6064	12.6656		10.0288	177.882		14.5664	17.7216		15.936	15.7312		8.4416	13.3248
15.0016	26.912		10.9696	16.8192		10.9696	26.048		7.8656	35.3664		14.7712	10.3232		15.0016	32.9024		6.528	26.1312		7.3984	12.4096		6.9056	27.7632
20.3328	26.7904		19.0336	16.6272		19.0336	14.6368		8.5568	13.8368		20.3584	24.4992		20.3328	13.152		12.064	16.3712		13.3504	17.3376		7.488	13.2672
16.2048	11.9424		17.4848	419.878		17.4848	19.296		15.6416	120.883		30.7456	4.352		16.2048	85.6		14.9888	16.1024		23.1808	19.2192		8.4352	17.1776
18.1952	17.8176		9.9648	8.1408		9.9648	19.6736		14.912	77.5616		11.6608	22.1376		18.1952	38.9952		7.9168	78.3808		10.4576	27.9616		16.6592	13.4016
21.3056	43.0464		10.336	17.76		10.336	37.6448		9.856	14.624		21.7856	24.0192		21.3056	33.856		10.8672	27.6928		17.3632	14.6048		16.2688	19.0848
4.5184	19.8272		10.2656	14.7456		10.2656	34.016		7.8272	9.7408		7.7888	16.1088		4.5184	156.102		5.6384	10.8032		17.0752	17.9136		27.2896	34.9824
15.616	27.4624		11.8976	9.1136		11.8976	16.2112		3.6352	131.066		109.274	8.3136		15.616	17.5552		10.944	10.7136		11.5136	15.1296		6.5216	8.8
17.0112	17.7344		8.8128	12.8768		8.8128	16.8384		6.2144	8.7616		11.904	28.1408		17.0112	28.8576		69.024	10.5792		7.6672	15.3472		17.6064	8.5696
6.5088	49.5872		17.92	19.424		17.92	19.4752		19.5456	18.1568		7.1104	13.5616		6.5088	54.6304		6.1632	8.9856		132.87	13.8816		34.2144	25.6128
6.2592	13.3504		11.904	21.056		11.904	13.9264		7.776	12.3584		18.3872	4.6272		6.2592	9.568		15.456	9.8176		7.7888	18.9952		11.4112	20.6144
6.7008	19.0912		12.192	17.856		12.192	11.8848		9.2352	18.816		23.168	17.7024		6.7008	11.8656		10.0416	20.9792		14.3104	15.776		6.2592	11.4688
17.4784	72.8064		4.5824	8.3904		4.5824	4.7744		6.3296	163.629		16.576	16.064		17.4784	13.312		10.656	35.5584		8.9664	5.8944		14.9248	13.1136
17.7024	7.3792		10.912	3.2384		10.912	21.5552		17.8688	15.5584		22.3168	15.8848		17.7024	4.6016		6.4256	9.7152		23.968	8.8384		16.6656	12.7936
9.5808	6.6496		23.8592	19.1872		23.8592	17.6		8.4672	8.384		12.64	16.9664		9.5808	15.1936		21.2864	141.28		21.0432	15.7184		27.6224	126.586
9.2352	11.1424		11.4048	11.5328		11.4048	21.7472		6.1632	21.4976		24.2752	28.5248		9.2352	28.9664		8.6336	10.8416		21.4592	16.2816		22.2912	15.2192
7.3344	147.539		17.7344	17.536		17.7344	21.856		11.5712	7.4112		15.8016	14.5088		7.3344	37.5488		12.9536	57.9072		6.368	7.5904		7.712	41.2096
12.864	7.808		4.512	2.6752		4.512	56.7488		7.3536	12.6592		15.5136	8.3968		12.864	40.6016		12.8576	19.5968		4.704	14.3104		13.472	24.9856
11.3472	20.864		12.6336	20.5504		12.6336	13.2864		4.7744	18.7456		61.0688	13.0816		11.3472	12.448		5.792	36.1344		21.4336	14.0992		20.0192	16.3648
15.3664	31.7632		8.1088	15.9488		8.1088	10.5408		10.2592	12.192		21.856	11.936		15.3664	40.6016		20.4352	18.0032		18.3552	15.0016		20.672	18.0928
22.08	17.568		15.2512	5.2224		15.2512	40.1792		17.1328	8.7488		18.2336	122.24		22.08	11.0208		8.608	29.504		18.2976	5.3248		8.7488	14.4832
19.8528	59.5264		9.3824	15.04		9.3824	18.0992		6.8864	9.0368		19.5456	30.9184		19.8528	5.3248		15.0016	34.6368		14.4192	5.6064		22.336	41.8112
23.1168	9.2608		15.5008	17.5552		15.5008	14.2016		12.6464	5.1712		119.699	20.2496		23.1168	17.952		6.2016	23.2064		20.0768	19.4816		8.672	102.624
4.896	28.6208		6.208	16.1408		6.208	17.7088		9.7664	19.4944		29.5808	13.3888		4.896	9.4016		10.624	20.1792		5.5744	17.7024		8.8128	18.1888
22.752	9.28		18.6304	12.5888		18.6304	19.0976		8.6976	20.0896		17.4464	22.2656		22.752	24.8384		11.5456	15.9168		6.1888	16.8512		11.424	10.3936
13.1392	25.1648		27.1872	26.336		27.1872	8.3712		21.0432	16.0768		17.8624	23.36		13.1392	19.5328		4.832	33.792		17.3312	8.896		7.936	18.0544
12.992	29.5424		14.3424	17.376		14.3424	9.2992		6.016	14.592		21.2096	27.136		12.992	38.0288		18.432	22.048		11.104	12.1216		18.8096	162.509
17.2608	23.4368		20.9664	5.7024		20.9664	10.784		8.1088	11.3856		21.5808	30.0032		17.2608	11.5776		6.0864	43.904		12.3392	21.7536		15.1488	25.4144
7.84	8.704		12.5376	13.2352		12.5376	15.6736		12.2752	8.2752		7.9296	5.2672		7.84	41.2608		19.8272	109.261		39.2064	17.4912		44.4352	20.9536
13.4592	12.8832		13.1584	32.0832		13.1584	9.1072		8.0576	16.928		29.6832	17.6512		13.4592	29.5552		12.0192	138.643		10.784	16.4416		7.328	42.0224
19.9232	19.84		5.3696	13.6256		5.3696	11.2256		13.9712	11.4944		19.488	18.1568		19.9232	62.5664		7.9104	8.7232		10.1248	15.9552		52.1216	177.99
16.192	20.5248		7.0592	12.3904		7.0592	17.4464		5.7024	18.8032		13.2544	18.1568		16.192	170.259		9.0688	40.5248		21.8752	21.7152		5.1712	15.104
54.8672	12.7296		6.432	12.9216		6.432	18.8224		13.6704	139.123		27.1744	13.4464		54.8672	9.792		7.2832	52.4416		19.2704	16.2432		10.912	26.3616
11.5968	22.1184		15.2256	14.9056		15.2256	26.3872		15.6928	18.6752		10.0864	20.1408		11.5968	80.6016		6.6304	26.5024		20.128	10.8096		16.512	21.792
14.7136	28.704		12.5568	10.3424		12.5568	28.1664		13.3952	15.4304		14.4512	37.4464		14.7136	16.1024		10.6624	21.9712		18.8928	5.5552		17.0432	61.216
14.9184	21.1264		10.4832	13.9136		10.4832	26.0224		12.864	12.3328		153.299	17.1776		14.9184	21.3888		5.9072	18.1952		22.08	10.4704		6.6176	7.1744
13.7472	28		84.5376	10.848		84.5376	11.7312		6.3872	3.7888		68.672	20.6784		13.7472	34.3104		22.7904	7.4176		28.9216	6.3104		5.2096	13.92
7.1552	9.1392		11.5776	9.2608		11.5776	4.1664		5.1456	124.128		12.7104	7.5328		7.1552	39.2128		20.864	9.6704		18.6816	16.0768		16.832	31.3856
6.5216	21.4272		12.0576	16.9088		12.0576	5.9968		21.4528	8.7808		19.4688	18.8416		6.5216	12.128		16.4608	39.9232		6.7712	22.8352		11.9872	13.888
20.9856	7.0912		14.3808	8.5696		14.3808	31.3216		6.0864	21.7472		14.72	21.2416		20.9856	53.3568		6.1952	54.8992		21.9776	11.8656		15.8976	21.1584
8.768	9.472		14.1184	30.944		14.1184	12.8064		10.2336	31.4112		19.8464	12.3136		8.768	12.416		6.9632	19.9552		13.696	14.2208		2.5984	14.2784
13.5552	4.5312		12.992	11.3408		12.992	12.3136		13.2736	12.2368		23.7696	22.1632		13.5552	17.9264		8.4224	12.2816		13.8368	10.8608		16.8128	28.3264
9.9968	17.1456		11.4688	21.3632		11.4688	17.7728		27.4304	11.104		114.31	17.7792		9.9968	59.9552		17.9776	12.352		165.05	16.4928		20.288	51.0528
18.0864	16.1408		7.7568	24.2176		7.7568	25.1008		14.0672	5.0496		37.7792	19.2256		18.0864	6.4192		6.6176	14.5408		18.6496	20		16.0448	19.4112
12.1024	9.5744		35.1552	30.2848		35.1552	18.944		12.3136	6.3296		17.2864	27.0848		12.1024	2.6688		11.8592	45.3888		15.3856	23.2832		20.8384	25.8368
12.8576	30.4448		6.9504	14.6752		6.9504	12.5888		13.888	16.7872		24.3136	21.3568		12.8576	28.1472		6.7008	42.912		16.6912	4.256		11.36	11.1104
29.1584	16.7872		13.8624	14.1248		13.8624	32.3712		14.368	14.1248		40.0064	19.8976		29.1584	24.3328		20.9088	87.1936		9.4848	19.1488		5.408	12.2368
16.9664	20.7872		16.3456	30.3488		16.3456	6.6432		7.1744	11.136		135.194	29.8304		16.9664	29.3952		13.0496	8.1728		13.1648	11.8976		18.6112	51.5264
17.44	12.1792		8.2816	15.04		8.2816	23.7952		6.3104	14.784		27.5456	6.8608		17.44	13.472		12.6272	24.1856		19.4176	12.1728		18.944	17.792
10.0416	15.4496		11.5456	16.4544		11.5456	29.7472		6.1888	10.048		23.5968	14.72		10.0416	7.5328		11.4176	12.6848		10.8928	17.8112		4.8896	43.008
18.1888	27.6736		17.5808	19.6864		17.5808	28.9472		11.3536	7.3024		10.1056	25.5232		18.1888	4.6272		10.8544	30.9632		18.4192	16.4736		12.192	28.8704
19.52	22.7648		19.6608	155.846		19.6608	26.3232		4.8768	17.1904		19.2896	23.1296		19.52	20.5824		8.2112	9.312		12.8896	7.0464		8.3648	35.3344
12.992	26.976		12.9152	19.3024		12.9152	12.2432		8.4992	21.9648		19.4304	16.9152		12.992	8.384		20.6464	31.904		18.3552	14.7008		6.048	35.3088
18.5088	11.424		8.832	4.7424		8.832	5.4208		5.1648	14.08		8.6656	19.2576		18.5088	31.232		19.648	26.464		13.536	17.4912		21.376	13.536
12.3968	11.2448		12.4736	12.768		12.4736	15.168		5.3376	21.8496		25.3504	18.3552		12.3968	13.3248		9.0432	21.8304		25.4528	15.5456		11.6224	27.5264
14.784	17.9264		8.832	16.9984		8.832	15.3536		5.7984	17.6768		13.5808	12.2048		14.784	17.4464		8.0896	10.2016		11.7888	14.3296		13.9328	9.9584
9.6	14.0864		17.4208	23.008		17.4208	18.432		4.5952	19.5264		17.152	19.8016		9.6	46.4064		12.1536	6.7008		7.5648	15.0144		8.1664	168.704
4.6848	6.848		5.9968	18.7776		5.9968	7.0272		6.4832	6.9888		47.6288	14.272		4.6848	8.7744		11.9168	21.2544		14.0352	25.9392		16.992	71.0464
15.0016	37.984		20.6592	10.8352		20.6592	6.8416		14.7712	12.1728		26.5088	15.4304		15.0016	16.9536		12.6656	23.7952		8.6208	22.1376		14.0928	122.285
18.0032	9.4912		10.9312	16.2752		10.9312	17.8304		12.992	9.9328		20.0128	25.4272		18.0032	46.8288		17.5424	74.3104		10.5216	7.7184		14.2144	97.44
6.56	2.368		9.3952	6.9376		9.3952	10.1312		22.7904	4.6656		60.544	27.5776		6.56	54.3744		5.8688	22.4		55.8848	20.0448		10.6944	10.432
31.5264	20.5696		19.8976	18.368		19.8976	10.2912		11.136	8.4352		54.3232	12.48		31.5264	32.9152		5.5424	12.7744		22.4896	12.9088		25.92	21.3568
14.4064	23.9424		15.4112	28.5376		15.4112	15.4176		12.416	4.3392		10.784	18.8544		14.4064	119.2		10.8224	3.9616		2.6368	21.5744		17.3696	17.1584
9.7088	9.4272		5.8816	17.4528		5.8816	9.3632		5.2288	119.789		7.296	46.1632		9.7088	75.1168		21.8624	7.4496		6.88	6.8672		12.3648	20.9344
11.072	10.88		9.1328	24.1472		9.1328	12.8704		12.2368	8.3968		12.2624	18.176		11.072	52.8704		9.3248	16.6208		4.3456	20.1792		19.6224	53.9712
16.3456	23.04		11.9488	7.5712		11.9488	29.76		14.1056	5.6448		13.6448	14.4832		16.3456	9.9264		14.4064	53.2672		13.4464	12.8704		27.4304	22.5088
15.3344	22.8864		14.016	8		14.016	12.6272		7.3088	12.3072		5.9648	7.4432		15.3344	3.52		7.0016	15.264		13.568	11.6544		32.9984	16.416
27.7696	15.0272		7.8528	13.2864		7.8528	20.2048		9.2864	19.7312		17.2864	6.1056		27.7696	9.0112		7.3728	39.0016		11.5264	6.1376		23.0976	22.0608
11.2128	17.9456		8.1664	11.2256		8.1664	11.8912		6.4064	23.2832		10.816	12.832		11.2128	12.5568		7.8208	90.208		21.1456	16.3072		10.9824	4.5056
10.0096	14.496		9.8432	12.2496		9.8432	11.6864		6.4768	138.131		6.9312	13.9072		10.0096	8.4224		15.648	22.4512		41.7216	25.536		9.024	26.7968
16.1856	8.4608		3.8912	21.3696		3.8912	7.0848		7.7312	10.0544		6.2144	16.1792		16.1856	167.002		6.3872	128.314		13.2736	22.2336		14.5408	42.8928
24.5888	16.8128		21.9136	14.1568		21.9136	12.992		2.368	9.3696		129.875	16.4352		24.5888	8.4224		10.176	84.0896		8.6912	20.32		16.3072	17.5168
22.1504	17.6064		19.9872	15.584		19.9872	9.6256		11.0848	12.7488		18.9888	21.8432		22.1504	58.8672		11.2512	43.7888		29.8752	7.0848		4.4416	42.368
17.2864	14.2784		11.8656	26.144		11.8656	27.1936		5.152	13.6		88.448	7.0912		17.2864	12		6.688	32.7616		19.2128	5.7984		8.992	15.0976
20.1152	3.6224		8.7296	17.6256		8.7296	13.4272		7.52	136.634		16.4928	10.7264		20.1152	6.8416		20.1664	20.2624		6.976	16.3968		6.7392	33.7856
15.7696	12.8512		7.6864	19.9552		7.6864	19.8016		11.584	12.8896		23.6352	81.0304		15.7696	27.68		14.08	5.696		9.7152	14.592		9.7664	38.432
10.1184	5.1072		6.9056	12.192		6.9056	17.888		6.1952	22.5024		13.2672	22.6688		10.1184	27.072		6.9312	6.4192		18.2656	24.4096		35.5968	17.4592
22.1184	25.1392		15.4624	16.6784		15.4624	4.4096		21.6576	102.982		20.064	10.5216		22.1184	14.5536		8.9792	6.112		14.1888	28.3776		8.5376	16.1856
4.6528	311.149		27.072	114.605		27.072	15.9744		8.4352	28.512		16.5312	18.4		4.6528	16.256		5.7152	18.0672		12.736	8.9024		12.0128	26.4768
17.0432	6.688		7.7248	8.7488		7.7248	200.87		6.9824	13.1968		5.9008	12.5568		17.0432	14.9824		15.7632	28.192		13.9584	20.1856		7.936	29.9392
18.048	29.024		4.6784	16.8128		4.6784	12.4032		7.6288	20.608		54.656	12.608		18.048	26.72		25.024	9.8112		11.4304	18.6048		13.2096	20.4096
5.2672	7.5904		12.768	9.2544		12.768	11.712		13.6448	32.9152		17.152	26.944		5.2672	21.3632		17.6192	9.6896		16.0448	17.0624		11.5072	37.568
31.2256	11.0528		11.9168	7.3472		11.9168	15.3024		13.2096	10.7584		19.0528	24.2176		31.2256	12.16		26.8096	24.1664		13.7088	7.52		20.672	64.736
10.2464	22.0608		5.8368	12.7872		5.8368	14.9376		7.0528	43.3024		41.7088	19.168		10.2464	43.2128		9.1328	26.2976		29.7728	12.7552		18.9184	82.0864
12.5504	20.6976		5.6768	8.384		5.6768	15.7632		7.3344	43.9168		16.672	22.2528		12.5504	12.1984		10.912	22.4512		10.9056	8.1664		16.1728	35.0848
11.2384	12.5312		3.4624	22.784		3.4624	21.9712		9.8816	127.814		24.9216	16.4992		11.2384	18.304		6.5792	15.5328		12.0896	10.8736		13.8048	25.6192
19.7504	10.528		11.0208	9.9904		11.0208	15.3344		23.2448	18.1056		25.4144	27.6352		19.7504	32.832		10.6304	28.192		18.4576	12.064		24.3136	164.902
13.1712	14.0544		12.9984	12.0832		12.9984	23.7632		9.2608	23.488		32.832	15.872		13.1712	10.5984		13.8432	20.6144		21.0752	19.168		14.6624	14.1248
12.5184	27.8592		7.6096	26.4		7.6096	13.9648		11.9808	25.0304		142.739	116.422		12.5184	16.7424		9.6576	72.0256		24.5376	9.2224		14.9056	13.184
29.888	25.5616		16.0704	17.6192		16.0704	8.6272		12.352	72.4608		6.7904	11.808		29.888	31.5328		4.2432	20.7552		7.0464	17.8304		26.5024	6.656
19.0144	13.2928		16.2944	20.3136		16.2944	13.7152		11.4304	7.4816		45.9008	16.864		19.0144	87.4624		16.1216	65.9648		18.8864	14.0608		9.4912	16.8384
12.0832	11.2704		10.5024	19.1936		10.5024	12.2304		20.7168	79.4816		30.3808	20.4928		12.0832	21.9456		17.12	61.6704		15.1808	25.3888		21.1008	26.9376
24.096	25.1712		23.776	10.496		23.776	11.8272		10.1312	20.864		26.1952	22.048		24.096	73.1136		7.9104	8.096		17.8944	17.3248		8.6848	13.8048
16.8	28.5376		24.5568	12.2816		24.5568	10.2848		12.9856	100.774		18.9568	24.48		16.8	78.8928		16.9856	17.2224		18.5728	9.12		8.4608	5.4144
14.2528	19.04		6.6944	17.5488		6.6944	19.0464		14.688	17.3632		7.5904	133.587		14.2528	4.7744		14.9248	26.0992		17.1392	15.8848		16.8768	29.4208
29.376	8.3648		14.7904	13.7728		14.7904	7.584		6.208	17.6768		49.0496	14.976		29.376	19.5712		12.8896	29.3248		24.6912	21.984		4.7232	55.2256
18.9888	10.6496		9.4208	11.2384		9.4208	10.8864		10.9184	14.7776		27.424	22.2848		18.9888	13.088		68.2496	21.4208		12.6016	12.608		17.3952	114.445
13.728	23.3344		17.2992	26.3872		17.2992	28.4608		6.944	7.4752		41.0816	18.624		13.728	11.488		23.5904	29.5744		10.3296	15.2832		29.9392	13.92
10.688	16.1536		11.9296	14.1888		11.9296	21.8432		29.3056	14.208		9.8176	19.4496		10.688	36.3264		22.72	13.3504		16.3008	22.304		15.4944	17.536
19.3408	18.4256		22.0096	4.9536		22.0096	13.056		15.1936	16.256		9.184	24.5632		19.3408	10.4256		10.848	8.4992		12.7872	14.7648		13.4976	23.5008
16.6656	38.3488		22.0544	12.9024		22.0544	17.1584		7.4624	6.4448		19.616	6.1952		16.6656	38.4512		9.6576	33.28		26.6624	9.44		6.2528	29.6704
13.7152	14.9888		8.9472	21.9584		8.9472	14.8992		15.2832	124.358		20.7296	21.376		13.7152	61.3312		14.3296	8.3264		35.8144	14.7264		10.0224	14.9888
10.1376	10.4768		9.312	9.9968		9.312	9.6512		5.5552	8.6208		14.6624	33.6768		10.1376	24.64		30.3488	15.5072		14.144	5.8304		12.1536	56.1792
8.6784	17.3056		12.4736	25.9328		12.4736	4.6592		7.5136	19.1104		26.432	14.048		8.6784	39.7824		14.2464	10.7648		10.1632	18.9632		28.9664	16.2432
27.2256	15.1168		15.264	16.7744		15.264	28		17.216	12.4288		12.8256	33.9264		27.2256	19.7696		23.9424	16.9408		10.6112	16.1664		3.744	14.4768
11.7696	30.2528		6.1888	16.032		6.1888	16.704		4.4864	13.2352		22.592	29.0176		11.7696	7.6928		9.6	52.6464		13.5488	6.7392		14.6752	46.656
13.4464	28.0256		16.512	19.488		16.512	17.344		4.736	21.1904		16.8704	21.7536		13.4464	20.0128		5.5744	27.776		12.0768	26.176		14.1952	24.128
13.4144	17.4336		5.2224	22.1888		5.2224	12.8448		14.624	15.8528		12.8512	16.032		13.4144	5.4848		8.8576	21.056		10.7328	6.2784		6.5088	20.7168
20.5952	10.6304		7.04	37.92		7.04	15.52		6.304	11.168		11.9744	13.8368		20.5952	48.6144		10.4704	18.9568		6.016	15.7504		60.3584	27.2576
8.544	26.3808		17.9136	17.8816		17.9136	15.7696		12.6976	18.4896		41.5168	8.4992		8.544	8.7424		9.1776	14.6048		18.4448	5.6576		15.9296	24.736
16.8256	22.0736		17.024	7.9552		17.024	19.488		5.0496	8.8576		10.0224	18.2784		16.8256	32.4544		5.3568	7.5072		9.8368	10.0928		7.424	13.1584
19.6608	13.0624		24.6272	11.1808		24.6272	6.7264		7.4944	8.6656		31.4944	18.2144		19.6608	14.8864		135.789	46.4128		20.128	26.2336		10.8672	49.9328
5.696	22.944		23.5904	20.7296		23.5904	13.344		5.984	11.5648		24.0448	12.7232		5.696	46.08		16.6464	20.0512		9.152	21.2672		20.5056	17.7536
17.4848	17.8112		8.5568	11.0784		8.5568	20.032		9.8368	8.6784		20.8448	26.048		17.4848	52.6592		4.7296	86.3424		18.8544	11.3792		27.1616	22.6496
21.408	16.544		19.1808	35.0656		19.1808	273.05		13.1392	20.1856		18.8672	19.7376		21.408	8.544		6.8864	20.992		9.184	16.2368		7.072	10.112
17.216	16.9344		3.8336	22.8928		3.8336	22.1056		10.6304	8.9088		119.302	14.8416		17.216	13.7024		14.6112	38.3232		17.8048	4.8704		11.488	12.832
35.8208	12.2944		3.4048	14.7328		3.4048	12.6208		13.9008	13.1072		12.6208	8.4544		35.8208	16.5696		6.5216	9.4976		21.4912	13.28		8.512	9.9712
18.0288	6.5472		43.5968	25.344		43.5968	18.656		8.0896	12.0128		16.2496	27.4816		18.0288	13.7856		14.1504	63.5136		20.48	17.2672		15.8336	59.0016
24.5376	324.032		19.2128	18.9504		19.2128	14.0224		15.008	19.584		8.224	23.84		24.5376	18.8544		11.0208	15.8848		11.2256	13.2288		21.152	33.888
12.2624	14.08		11.136	31.8208		11.136	16.3456		6.6496	20.6656		5.6	7.4688		12.2624	86.016		13.088	13.8176		11.2768	8.8896		7.9936	16.7296
11.8208	18.8992		12.9536	13.6192		12.9536	17.4272		10.304	18.688		22.9696	30.624		11.8208	13.6128		4.128	10.6304		20.2048	15.84		18.3872	39.5392
11.9424	16.3392		20.2496	6.5856		20.2496	16.0704		8.5184	36.8512		26.8544	17.1456		11.9424	20.6592		9.056	42.208		23.2576	6.496		107.706	13.8496
6.2656	13.0176		6.4896	7.3024		6.4896	14.4448		6.3936	129.446		10.3744	31.7888		6.2656	18.3104		23.7568	39.2768		44.5824	24.9856		12.608	11.0464
12.1984	11.968		8.576	22.0224		8.576	11.8208		12.7424	8.8704		13.5616	16.0448		12.1984	10.5344		8.6976	14.4512		29.888	14.9184		13.6384	322.682
6.7008	15.04		5.344	32.2304		5.344	11.2128		7.9296	23.04		22.8416	13.92		6.7008	21.2032		16.7552	54.6944		45.8368	23.9104		41.6128	19.7248
13.92	18.3104		9.2672	11.2064		9.2672	10.3552		4.7808	15.5456		22.4896	21.9776		13.92	13.12		14.3936	4.256		33.1392	12.4992		12.9728	39.488
6.3616	13.6896		15.6096	7.2128		15.6096	32.0448		11.6416	21.664		2.784	23.3344		6.3616	33.2288		6.9056	22.5344		12	13.3248		6.0928	15.8208
7.552	11.5008		5.1072	8.864		5.1072	38.3104		5.792	229.331		12.8384	31.264		7.552	29.1584		5.536	35.872		14.9184	16.8064		16.3648	114.144
12.3136	43.7824		12.992	12.704		12.992	7.5264		12.768	13.7856		14.272	15.8912		12.3136	27.6992		9.4592	13.7408		22.7456	7.7824		17.8048	372.781
13.7088	19.1936		13.6064	23.3472		13.6064	17.2864		14.9952	8.7936		26.7456	21.024		13.7088	19.3856		5.9072	7.7824		11.296	9.1712		5.9328	13.7088
14.7648	26.6816		13.5488	37.9968		13.5488	8.3456		7.7888	11.0528		15.0016	4.9472		14.7648	37.0624		14.6496	19.8592		14.944	6.0224		12.768	46.7456
25.9072	17.7984		17.0048	14.5088		17.0048	36.544		13.7472	22.3936		20.5888	21.4912		25.9072	25.4208		13.7792	27.6608		18.9504	14.5728		21.728	22.912
9.9136	26.2784		4.8256	18.5472		4.8256	17.0048		14.912	21.0496		19.7568	23.1808		9.9136	20.736		5.8496	13.184		11.0528	13.0624		41.8368	7.1936
5.408	51.872		9.7856	12.544		9.7856	21.952		7.584	141.376		9.408	14.5216		5.408	5.472		5.8048	11.3088		10.9376	6.3232		11.6608	79.1424
73.184	19.2128		8.9152	10.08		8.9152	25.0944		7.584	6.944		23.1232	14.8672		73.184	15.264		7.5328	12.0064		13.9648	7.1936		12.0128	25.184
9.4784	19.4048		5.472	20.7488		5.472	11.6416		4.7232	31.552		16.3072	15.104		9.4784	12.7808		7.7056	26.5088		15.6352	8.8704		16.6912	47.1104
5.888	18.4192		10.976	11.584		10.976	16.2176		7.6096	14.4448		28.9856	14.7008		5.888	49.888		7.6224	25.8752		14.016	25.5872		4.6848	19.1872
11.488	112.019		10.56	20.8704		10.56	5.3568		12.8448	11.3856		8.8768	23.9488		11.488	45.2608		15.04	31.68		9.5552	14.3296		23.0016	18.0096
19.8272	25.9712		17.952	3.2512		17.952	11.2384		12.4608	24.7104		19.0208	6.7648		19.8272	178.88		17.7984	17.4144		18.1056	10.8736		6.5152	67.7504
12.1792	17.2864		8.0512	22.0544		8.0512	9.952		9.2096	16.8512		22.5664	7.328		12.1792	19.3024		28.2496	24.5824		24.6656	21.7536		10.1184	18.496
9.7856	35.5712		12.448	8.4864		12.448	26.9504		4.6784	6.144		43.8656	30.1952		9.7856	4.5248		12.5952	26.5216		24.7488	49.1584		15.904	55.9744
10.5344	23.1168		9.6704	12.7104		9.6704	18.6048		17.1328	8.7488		18.4448	17.3184		10.5344	13.856		5.1904	61.9456		22.9952	17.1136		15.4048	89.6064
15.9808	8.512		11.7376	10.0096		11.7376	13.184		8.7104	12.544		26.1888	4.64		15.9808	18.4256		10.5344	24.7232		13.2224	14.9824		14.368	33.8304
26.3808	15.4112		10.8032	22.1376		10.8032	13.6896		4.7104	6.2656		9.2416	8.224		26.3808	73.1712		5.5424	116.614		25.9392	12.7616		4.6528	41.2736
35.104	21.952		12.1856	18.7008		12.1856	34.2272		13.9776	14.464		19.3024	12.8064		35.104	103.853		13.0944	8.5568		20.0256	17.1648		158.79	24.896
22.0096	10.4128		8.4032	14.3936		8.4032	18.2976		17.6	5.6064		28.6976	23.84		22.0096	60.6272		23.2512	7.136		22.3936	19.0528		6.0544	52.8512
17.1968	32.1792		10.8096	20.5312		10.8096	5.312		5.472	38.0416		29.4848	26.3552		17.1968	18.208		12.4096	62.6112		219.571	22.912		18.5792	9.056
44.1216	13.7152		10.656	13.0752		10.656	150.688		16.1088	8.7872		29.312	7.3024		44.1216	36.8512		21.1264	17.1904		35.8848	16.7232		10.2784	43.5008
17.4336	17.152		12.6976	23.456		12.6976	23.8016		10.4704	12.8192		35.6352	15.5136		17.4336	13.376		14.3104	15.36		18.0032	4.5696		11.4752	50.496
12.4992	13.2224		8.8832	29.2608		8.8832	11.136		9.7216	24.3008		14.7968	19.1296		12.4992	24.9152		10.0224	71.904		11.3152	7.6032		19.36	395.661
255.36	19.6544		7.488	20.5824		7.488	13.9136		8.6848	8.1728		44.6208	19.5776		255.36	138.131		5.9008	11.5584		70.7968	22.2912		17.952	208.243
13.8752	28.8064		3.968	17.4336		3.968	7.296		5.3888	21.7024		14.0416	24.3264		13.8752	15.4432		8.608	19.7568		23.5392	13.8176		9.184	19.4432
16.3584	19.6864		19.9232	19.7312		19.9232	298.138		17.0176	17.2352		18.6496	24.3584		16.3584	3.4944		8.2368	27.904		15.1296	11.7056		12.8896	34.5792
11.136	11.8976		14.9952	8.2816		14.9952	12.8384		5.8304	14.4576		21.856	21.8304		11.136	16.1216		12.1344	5.984		16.9088	2.464		5.4784	115.219
12.6592	13.3952		13.0816	32.032		13.0816	10.0608		5.9136	127.731		9.7472	9.4848		12.6592	15.9168		14.3232	20.6144		16.2432	14.6944		23.5904	22.4448
20.4224	4.7296		7.744	10.8608		7.744	18.2144		7.8336	68.1984		19.8272	22.0864		20.4224	18.3616		8.4288	142.451		7.8976	27.7312		9.2416	6.72
15.3792	5.984		12.7936	7.6672		12.7936	18.6432		13.4848	11.3088		14.9056	32.1152		15.3792	29.088		19.744	26.3552		23.4112	14.1696		11.7888	30.016
14.432	14.6752		7.9808	11.168		7.9808	36.032		7.4816	5.9584		13.0944	15.3344		14.432	9.2736		20.5248	11.6544		7.968	13.1328		8.9536	43.8144
11.7952	60.8576		12.1856	10.6368		12.1856	10.72		10.4256	11.7376		26.3744	125.37		11.7952	4.896		114.682	11.6608		3.136	18.0032		5.3952	49.984
23.104	18.0864		9.4912	7.6864		9.4912	4.2496		9.3504	7.424		26.2528	14.016		23.104	5.7088		16.0512	35.136		15.6416	12.7232		28.3008	12.2048
15.8528	33.4976		19.1936	7.1936		19.1936	26.592		13.376	15.744		19.6288	17.728		15.8528	55.8848		8.2176	43.9424		10.1056	8.5376		15.0976	19.7184
7.4048	38.208		6.4256	17.408		6.4256	19.6032		8.4992	12.6336		11.6864	25.4016		7.4048	18.1952		8.1472	7.0208		14.8544	13.9968		14.9248	140.698
22.592	30.8032		12.4736	13.984		12.4736	18.6368		7.1104	13.664		17.3504	10.5728		22.592	12.7616		12.384	10.2848		22.0544	12.192		21.696	8.4032
18.5536	26.9952		62.5216	5.12		62.5216	6.8224		4.8576	7.3344		12.32	10.2592		18.5536	6.5408		6.0736	17.76		15.9232	14.2784		6.9696	13.7152
27.8144	20.3456		9.7088	18.08		9.7088	17.0816		8.4736	9.9392		33.5808	14.6112		27.8144	36.1728		14.5536	89.4336		24.704	22.5472		13.1648	21.1136
9.9328	18.1824		14.368	21.7408		14.368	18.784		5.376	13.1072		51.2896	26.6496		9.9328	13.2416		7.04	5.6512		15.0336	13.9904		9.9776	145.984
16.2176	35.7312		21.344	3.4944		21.344	15.7376		14.6624	12.9408		15.2704	9.6		16.2176	3.712		10.6816	14.624		22.2464	15.9232		4.7424	14.816
14.0032	21.44		19.7888	12.6208		19.7888	16.4608		7.0336	145.6		15.9744	6.9376		14.0032	12.7744		17.376	21.1456		18.304	10.0672		26.6048	84.448
12.448	20.544		6.624	6.048		6.624	19.8976		6.9568	17.5744		13.0176	21.0752		12.448	11.8976		12.8896	8.7488		19.7824	9.1648		18.688	12.032
7.7504	6.4064		11.552	143.891		11.552	5.8112		12.1472	17.536		16.5248	16.6528		7.7504	6.5024		6.784	8.1024		8.9408	15.872		11.8976	17.3632
18.6176	15.3344		7.744	10.24		7.744	14.0032		6.432	8.8128		15.4688	25.4912		18.6176	12.0768		6.048	18.2272		29.1904	21.1776		12.1152	43.5584
7.5968	17.6064		8.1728	15.5584		8.1728	15.7824		7.5712	8		16.1536	18.5152		7.5968	25.0688		6.592	191.155		145.824	16.6464		14.4256	68.608
15.3024	29.6704		10.4064	27.4368		10.4064	7.3856		14.7904	27.7568		20.4928	34.2656		15.3024	37.3632		8.128	11.3408		32.8512	23.5712		19.8272	21.8176
5.568	18.1056		6.1824	24.6144		6.1824	24.4864		26.6432	20.7104		19.6992	25.8816		5.568	8.672		4.8256	25.408		5.28	14.9632		129.53	25.0496
6.0288	17.9648		16.3648	3.84		16.3648	24.2496		12.0256	9.1392		22.2336	16.896		6.0288	30.6624		11.5456	22.3808		50.1376	7.6864		14.528	11.8144
8.0896	42.08		13.984	17.152		13.984	8.3456		4.2496	9.0816		21.0432	19.8656		8.0896	32.4032		5.1776	35.8016		19.5712	14.0736		10.1184	27.7952
5.9264	15.488		12.5568	10.0864		12.5568	3.136		12.0832	17.6512		19.1872	13.9712		5.9264	36.256		6.9568	6.3424		14.5024	15.4944		15.232	21.8752
2.912	12.4224		12.8192	5.1648		12.8192	8.16		12.4416	17.7088		15.4496	27.1232		2.912	13.184		16.1984	10.4768		14.8736	9.0368		19.7888	2.496
19.5968	11.8336		4.5312	12.2368		4.5312	20.3136		4.7296	14.7456		15.392	15.6352		19.5968	14.5344		14.3808	24.8384		21.408	13.8816		26.272	26.5088
11.0336	40.8896		15.6928	7.6096		15.6928	26.1184		5.6128	13.7792		20.1984	14.1376		11.0336	10.368		6.4256	12.6144		12.5248	18.1568		6.5472	31.456
16.96	20.5568		7.6928	18.8032		7.6928	17.568		15.168	64.7872		12.2368	13.184		16.96	13.792		5.1328	5.472		23.4432	12.7296		19.3344	163.315
14.8608	4.3712		13.0944	8.608		13.0944	4.032		11.2704	18.9888		21.4528	17.6896		14.8608	9.4656		12.3648	14.8672		20.3712	10.9056		16.6272	16.7104
21.1968	17.1584		11.0528	8.2048		11.0528	14.6624		10.8608	5.6512		27.1552	18.3168		21.1968	13.0048		9.8752	7.008		18.368	14.3616		6.0992	28.7296
19.9616	33.4528		10.336	18.0992		10.336	93.248		4.768	7.3856		17.984	5.024		19.9616	32.6336		7.712	29.1008		6.5856	17.3888		6.5728	22.0032
13.696	11.7312		13.8048	13.8304		13.8048	11.0464		8.5632	18.0224		26.6304	3.712		13.696	9.1712		14.2144	30.0736		12.9216	18.4		17.0112	49.1008
12.48	18.0608		17.1904	24.4224		17.1904	3.1616		21.5808	12.0448		11.648	17.7088		12.48	16.1792		13.9136	23.456		15.3536	24.672		13.8432	15.8784
10.8288	9.92		17.152	20.5568		17.152	27.04		10.7392	7.5328		23.1808	24.576		10.8288	249.818		14.6304	14.144		7.3536	17.2864		17.7728	6.5408
37.824	18.112		13.312	27.3792		13.312	14.5472		7.0656	8.4544		7.2128	10.7904		37.824	13.2928		6.5728	4.6656		12.5248	7.1808		5.2032	48.8064
17.9456	11.9424		8.0832	16.8832		8.0832	14.5728		14.0544	19.52		19.3664	21.8688		17.9456	14.0224		9.3696	16.5312		5.7984	8.8768		124.659	148.877
21.5552	17.504		7.9104	21.5104		7.9104	14.3168		7.0784	8.032		72.2944	14.1376		21.5552	23.2704		13.952	14.3872		21.3632	15.0976		10.4128	21.92
20.9024	24.096		6.7712	18.8928		6.7712	5.6192		4.6528	15.9808		121.338	32.0256		20.9024	8.224		7.7376	72.8384		10.5216	12.1024		16.4352	38.56
19.3152	24.6912		18.4384	14.3744		18.4384	12.9344		6.2336	10.9376		40.448	25.8752		19.3152	29.1712		5.088	49.92		17.088	9.216		7.3984	154.97
13.8048	13.9584		7.3792	8.1024		7.3792	6.7456		17.1328	36.2304		15.3984	11.4496		13.8048	24.32		7.3792	24.4416		11.8144	5.8944		13.5744	31.5904
4.7424	10.4		13.92	27.8784		13.92	5.9392		6.3232	13.888		42.6112	15.1744		4.7424	10.8544		15.9488	21.4784		15.6672	9.0816		7.6032	10.3424
20.2944	11.3408		15.8464	14.272		15.8464	6.6816		9.5296	23.5776		21.056	13.1712		20.2944	7.0784		18.2528	41.1456		32.7872	15.6992		6.464	26.6752
18.9376	17.8432		12.1536	33.3312		12.1536	14.5728		8.1024	15.0464		6.1696	26.5792		18.9376	27.744		9.952	23.52		11.8208	29.9904		17.5232	24.6592
12.1152	28.3136		23.9104	11.1744		23.9104	8.0064		7.9104	34.2912		12.16	9.2352		12.1152	4.4224		7.4368	38.4832		17.1648	11.2832		21.6192	61.3952
16.8512	13.4208		17.4848	15.9168		17.4848	5.8752		5.2608	18.2784		18.368	18.7904		16.8512	9.1264		6.8032	30.7904		13.184	6.8864		32.6592	34.1632
15.7568	34.2592		4.928	7.84		4.928	9.9648		6.5344	26.1696		34.56	8.768		15.7568	75.8272		4.9984	40.0192		14.5536	13.5104		12.5824	13.6704
21.92	10.208		10.6048	10.6752		10.6048	13.312		12.0576	3.8336		15.5264	7.5008		21.92	19.5968		13.9264	22.2656		23.7184	22.0032		8.608	20.704
24.2112	5.9712		17.536	18.3232		17.536	12.7552		13.6768	18.4576		23.4176	28.3008		24.2112	45.984		12.9984	33.4912		7.9104	14.3232		16.7872	17.8432
6.7776	8.6592		18.3104	24.5888		18.3104	12.9472		22.9568	17.2928		12.9472	10.0608		6.7776	18.6176		6.4512	18.2464		16.0192	13.6768		15.1744	30.5984
15.9552	15.776		10.2784	148.525		10.2784	5.0368		7.1808	22.4512		163.053	46.6752		15.9552	40.8512		11.3472	151.814		13.9776	12.0768		13.632	60.7872
12.4672	26.848		11.232	18.0736		11.232	26.9824		24.16	20.3264		5.632	14.4896		12.4672	18.4384		8.0448	29.7088		19.3792	17.7472		23.7696	14.4896
21.3312	41.9264		5.056	13.664		5.056	24.6528		6.9952	7.84		22.4192	16.5952		21.3312	22.7712		6.4896	101.197		20.832	14.0864		12.0192	19.9232
12.0256	17.0752		15.8784	16.1664		15.8784	23.904		17.1904	21.0752		21.6448	26.3168		12.0256	12.6656		8.768	25.7344		6.2912	16.896		13.7152	13.7024
7.5968	11.9232		8.2816	14.9824		8.2816	15.7632		6.0352	16.1216		18.7584	21.8688		7.5968	33.4528		15.5712	11.8272		27.5968	130.099		5.9584	71.4624
14.9056	9.9904		15.4112	6.5856		15.4112	17.536		18.784	19.1936		9.1904	12.1472		14.9056	65.7536		9.4464	23.4816		25.0944	11.7312		6.7968	14.7008
5.728	13.5808		12.1152	4.672		12.1152	14.336		6.3744	7.3664		8.3968	20.9408		5.728	13.7024		11.9744	13.856		17.824	27.8144		12.4288	41.4976
7.808	6.5152		8.6272	11.2192		8.6272	14.9952		10.1504	7.0912		19.9616	5.728		7.808	23.3792		25.7088	25.0368		17.3248	15.808		18.7072	10.432
14.0992	11.3984		15.8848	12.6912		15.8848	13.7216		6.0224	120.934		20.2944	21.792		14.0992	12.9152		17.728	16.3776		13.1648	20.5568		20.5248	13.0432
18.752	23.7824		11.8784	8.4672		11.8784	25.8304		5.4464	29.7984		15.0144	4.8704		18.752	5.5104		19.7824	35.4304		9.792	21.7984		17.6256	114.842
16.5888	7.7248		12.6528	8.8128		12.6528	10.0864		17.3824	27.9808		38.3424	21.632		16.5888	4.896		20.5184	8.384		13.1904	15.5264		30.3552	71.6864
11.5648	10.7072		13.6832	3.872		13.6832	3.4368		13.4528	27.4752		4.992	16.2048		11.5648	16.3136		21.2736	11.9168		27.6608	27.6928		16.1088	10.016
14.8032	18.272		42.2336	19.3152		42.2336	3.2256		11.3792	16.0704		38.5792	7.4368		14.8032	216.326		23.3536	52.1408		22.6112	12.1536		26.3936	9.5232
21.7344	64.2752		12.9344	19.744		12.9344	12.8832		4.5504	13.9712		26.496	10.2016		21.7344	8.288		19.7376	119.347		18.656	20.3584		7.1232	19.6224
14.0032	18.0224		17.4464	20.7744		17.4464	14.5664		7.4688	19.296		4.7616	22.4256		14.0032	14.6304		27.8208	60.6848		24.4928	5.4208		16.5632	22.2016
15.648	16.8192		15.4688	15.0336		15.4688	24.0384		19.84	21.6896		19.2	23.808		15.648	4.928		15.4368	63.6544		18.0608	7.104		19.616	11.872
23.8912	17.7536		18.1504	7.0976		18.1504	10.3488		7.7696	39.2576		11.0144	12.0832		23.8912	5.6576		13.792	25.28		15.232	15.6672		22.0032	44.1856
2.496	14.1888		14.2976	28.5376		14.2976	27.7312		33.6256	38.1056		35.584	14.8672		2.496	3.456		12.7552	12.0896		19.04	15.0208		4.544	24.6784
20.7296	21.1136		4.96	11.3344		4.96	23.1808		7.9232	95.4048		15.008	25.1648		20.7296	14.4064		10.9248	40.0128		21.6192	24.896		3.4304	33.4336
19.84	6.8288		9.504	19.1744		9.504	17.44		8.9536	13.056		13.7408	15.0528		19.84	39.7632		6.144	18.0736		17.7792	8.2368		54.8032	27.7184
16.1024	32.0128		11.3536	7.936		11.3536	5.1008		18.2016	30.1248		17.7152	22.8224		16.1024	14.8672		15.8848	8.0064		12.0448	12.736		36.9728	28.192
13.5232	12.6592		8.48	25.4848		8.48	6.2144		7.6672	13.9712		101.094	25.1136		13.5232	11.2		7.168	6.2912		9.5488	16.6464		17.6512	31.1808
25.7728	6.4768		269.568	14.9504		269.568	15.7248		13.4784	29.7088		35.0528	16.8704		25.7728	13.5552		24.6784	23.4176		17.632	20.7488		5.9776	21.1392
8.4608	19.4048		16.896	16.1536		16.896	19.872		7.072	14.1312		17.728	9.7088		8.4608	6.9888		17.8176	7.9616		22.0224	9.1264		9.92	53.504
14.3616	12.9536		21.5808	23.9616		21.5808	11.3664		9.1648	16.7424		20.896	15.6288		14.3616	50.464		6.4896	30.1568		23.1872	17.7856		6.656	34.6944
13.6	21.8176		7.7888	14.208		7.7888	20.6528		8.4992	13.3376		18.0224	15.2576		13.6	56.864		7.0848	18.2528		10.1056	11.9744		25.6128	24.896
19.5264	8.9344		17.0496	17.7664		17.0496	19.712		12.4992	11.6544		26.8864	23.8592		19.5264	18.1184		4.8128	25.4144		21.3056	12.9792		19.2832	24.7744
19.3216	29.3376		12.4416	35.5584		12.4416	30.4832		15.712	10.9312		24.0448	14.4768		19.3216	10.9632		15.456	23.0528		14.1888	19.3856		15.2896	8.9792
39.5008	14.112		27.1296	16.32		27.1296	7.8592		5.3888	12.2688		23.6096	11.36		39.5008	14.1696		11.648	24.2624		10.9504	19.4944		17.0432	36.8256
12.8256	11.2768		16.4992	17.6256		16.4992	14.848		4.9728	14.2592		22.016	19.3216		12.8256	31.2384		18.5088	25.3632		5.6192	4.9984		15.2384	29.8304
3.136	42.4576		7.8336	19.8016		7.8336	11.936		7.296	7.9104		21.792	16.2944		3.136	28.9216		37.76	26.4512		15.3024	8.448		144.845	7.52
14.5472	35.6416		11.424	21.152		11.424	8.1664		4.896	10.0992		177.286	16.2496		14.5472	24.544		11.5968	155.603		20.64	14.1696		11.4816	18.2976
18.6496	28.704		17.472	31.7824		17.472	30.5664		8.9024	39.9296		6.848	24.9408		18.6496	12.4864		7.3984	39.9936		23.7568	12.4224		26.816	13.3504
16.4736	15.1424		5.4912	19.1296		5.4912	14.6112		7.2256	12.9408		18.496	9.9584		16.4736	4.4608		11.3408	5.5552		12.384	11.7184		6.9056	33.7216
27.7888	9.8752		11.3536	7.0784		11.3536	18.432		6.6752	17.2032		20.2624	12.0448		27.7888	25.2096		17.8752	21.8816		22.2528	16.3456		15.2128	109.952
17.4464	22.8928		4.5312	33.92		4.5312	7.4176		43.6928	12.8		13.1968	19.8848		17.4464	4.8768		21.9648	10.1824		13.312	9.3248		7.104	16.7296
7.2384	18.9888		14.0032	13.9456		14.0032	9.344		6.24	12.1024		22.2848	9.888		7.2384	45.2864		11.6416	19.4112		19.0976	16.2944		10.848	66.752
11.424	28.9792		6.1184	10.816		6.1184	22.3232		16.6208	133.478		15.9424	14.2976		11.424	7.9936		5.4208	7.0016		6.0928	8.3264		8.256	29.2544
19.424	9.3376		5.3312	12.3584		5.3312	6.4192		8.7872	13.6704		18.0544	31.296		19.424	11.0656		10.496	17.3248		12.7232	5.2736		17.248	17.2032
13.5744	13.0496		8.32	6.0736		8.32	8.7104		6.7264	12.352		13.8368	45.2032		13.5744	105.274		7.8336	26.5664		8.5248	16.6912		14.528	28.4736
30.432	15.712		11.6672	8.9216		11.6672	27.8784		5.2992	5.9328		19.9424	34.5664		30.432	26.0672		19.712	23.872		13.4784	28.9664		15.2064	16.0512
13.0816	24.768		12.9408	7.3088		12.9408	14.24		6.624	15.3728		15.6224	20.3392		13.0816	11.0144		7.7184	22.0416		25.1072	21.7664		6.2272	208.966
13.1136	59.3152		9.8048	17.3376		9.8048	12.6976		11.872	178.15		21.8048	119.917		13.1136	8.32		16.4736	26.9312		23.232	11.4368		13.7728	29.6384
7.7952	17.8048		106.323	25.4528		106.323	8.9152		6.6368	8.9344		14.2208	26.6688		7.7952	6.4768		6.5344	20.6528		16.4032	8.8576		7.968	183.686
19.5392	23.2512		13.4272	39.1808		13.4272	17.9264		8.1216	17.0048		26.4448	20.1088		19.5392	14.5408		4.9536	32.6208		11.9424	12.6272		13.4848	120.48
7.5328	21.4656		12.6272	26.8416		12.6272	15.2704		19.5584	9.0368		7.4496	21.0816		7.5328	25.5488		6.0608	4.8512		13.4848	17.4144		16.8896	19.8272
14.6368	18.5984		4.7104	17.6512		4.7104	7.904		6.7264	39.3216		14.5664	6.6752		14.6368	47.0336		17.5616	16.3776		18.0288	16.9536		17.1904	20.7936
8.0832	32.5888		11.36	14.5088		11.36	6.3936		4.0576	8.544		29.7344	22.7264		8.0832	16.2624		5.28	30.24		10.9312	9.4592		12.256	134.534
6.6432	7.3024		9.1136	14.464		9.1136	9.28		12.3328	15.1488		12.1408	57.7792		6.6432	52.9152		14.1696	23.6416		12.7616	5.4208		7.872	18.7136
14.2528	8.2112		10.8544	13.4528		10.8544	14.6752		8.352	6.0416		21.4848	18.2464		14.2528	7.4752		9.3504	24.768		14.24	8.2048		20.7488	28.3968
13.248	8.3904		6.144	6.0992		6.144	5.568		14.7904	11.8144		142.042	21.6		13.248	8.992		11.2896	190.893		22.3744	14.5216		17.28	25.7088
20.032	17.376		14.9248	13.3248		14.9248	19.872		13.0176	14.9952		58.5408	23.7248		20.032	10.5408		9.0624	10.0544		23.7824	8		14.72	11.52
50.688	14.1888		19.8208	15.7952		19.8208	20.5312		7.3664	10.3488		21.536	14.5856		50.688	47.584		5.5552	18.8928		26.0608	21.6768		14.88	16.0768
7.5008	18.0288		7.7568	24.1088		7.7568	19.0144		8.8064	23.1424		14.7456	12.8384		7.5008	5.1072		8.1024	32.0256		16.9728	13.408		9.8304	24.9536
24.7872	23.3472		5.3632	17.0816		5.3632	29.0816		17.1008	17.728		9.12	22.9056		24.7872	11.5072		14.8672	13.1008		22.4896	24.736		9.3248	18.496
26.048	25.6192		7.488	16.9664		7.488	14.0928		15.8528	28.8768		10.6816	16.6848		26.048	69.8304		12.6848	41.3056		11.8912	12.6784		20.2944	29.6128
25.4208	35.4624		17.7152	27.9808		17.7152	8.8		11.7568	11.1552		12.608	13.6064		25.4208	36.3776		16.0128	11.4368		21.696	12.9536		33.5872	33.696
7.296	37.7984		9.5872	6.304		9.5872	9.728		9.8496	27.4752		10.6112	12.7168		7.296	57.5104		6.176	15.1616		10.8608	19.6288		13.0176	145.658
24.7936	35.3024		11.1808	14.8672		11.1808	10.8032		6.4576	13.1648		33.152	9.7728		24.7936	5.1392		21.472	57.0368		17.184	3.3664		16.512	17.248
20.3392	17.0176		98.2976	19.136		98.2976	12.3264		14.1376	19.0144		36.768	12.6016		20.3392	15.2448		10.7904	15.008		14.8608	7.2768		77.8112	6.5152
16.8192	30.304		6.3616	35.36		6.3616	28.576		13.1328	25.2544		14.176	13.92		16.8192	9.5168		4.6848	19.9936		4.7936	17.0432		9.1776	13.664
16.1088	15.3664		12.704	16.928		12.704	8.6976		9.2992	6.432		8.6592	53.2544		16.1088	9.6576		5.8176	35.68		32.6848	8.7168		8.2752	16.4544
10.336	63.2832		15.1104	24.0832		15.1104	19.1232		12.3648	19.3152		29.184	29.9712		10.336	15.8208		14.3872	18.2784		11.7184	14.7328		31.4304	38.4768
15.9552	6.9248		11.8144	19.7632		11.8144	6.656		16.9088	13.7152		22.9376	19.5392		15.9552	45.8112		7.68	14.3872		13.92	18.4832		18.8736	42.976
18.1696	19.8848		14.0736	41.2608		14.0736	11.1232		8.6336	13.6192		18.0992	18.3296		18.1696	11.0528		8.0512	28.8448		12.1024	23.7248		9.3696	19.9488
17.2608	34.08		13.0688	14.4896		13.0688	12.192		4.6784	10.6624		19.1168	10.8864		17.2608	5.8816		14.5856	14.1504		20.288	13.8176		9.2224	19.712
10.4	10.5664		6.4448	20.672		6.4448	20.736		11.4688	13.0688		114.374	6.7008		10.4	9.7664		14.3168	28.0064		119.533	34.3168		18.6496	35.4944
7.68	11.9488		14.176	12.6592		14.176	10.336		13.0048	13.696		15.0272	22.3488		7.68	12.5184		27.9744	13.7408		15.1232	16.4544		19.0592	17.984
11.6736	14.4448		27.328	33.1328		27.328	14.5728		15.4752	8.5888		14.9888	13.056		11.6736	41.056		19.0272	15.0528		17.1456	7.68		7.2192	17.2992
8.4096	21.3056		11.6736	13.312		11.6736	21.1648		5.3888	147.514		9.7408	23.0912		8.4096	204.563		13.4912	30.1056		23.0144	18.2272		17.2992	161.12
5.664	20.3264		7.52	21.2672		7.52	20.5888		7.8976	115.75		6.6176	17.7664		5.664	16.096		11.3792	18.1184		9.3184	15.4944		19.168	14.6496
31.0272	17.9328		7.2832	11.136		7.2832	16.9664		5.856	6.0352		192.634	136.864		31.0272	23.2192		20.0896	19.584		32.5568	14.432		23.2128	126.624
6.1056	79.9232		459.29	15.8592		459.29	10.3552		5.28	8.2368		15.8848	14.5792		6.1056	46.4512		8.1408	25.1072		20.3904	39.9104		13.376	18.6688
12.896	14.7968		13.6192	5.7984		13.6192	103.802		5.408	14.4832		8.4224	25.9456		12.896	28.448		17.792	25.0112		26.752	20.3072		17.7344	17.3248
15.3984	9.6896		14.4704	15.8272		14.4704	18.4832		8.4416	10.944		28.8704	15.4432		15.3984	20.2624		6.6816	27.7824		18.464	35.9872		19.5648	28.5888
15.3216	16.352		5.2608	28.8384		5.2608	12.0448		9.1904	15.2128		9.1136	15.9232		15.3216	5.7984		6.6048	156.518		10.016	16.7168		8.6208	5.9776
17.8432	23.2192		11.8784	16.3584		11.8784	12.704		16.352	13.2352		22.4448	22.9056		17.8432	4.064		8.64	19.9232		13.856	8.0192		6.4192	23.0912
13.7472	10.7776		17.6192	12.128		17.6192	12.096		15.6416	32.0512		28.0128	13.8496		13.7472	29.3248		7.9744	5.5296		50.048	14.7392		18.9376	4.4928
27.3984	27.5008		5.4016	14.112		5.4016	19.9488		13.2736	22.496		12.1024	15.0336		27.3984	69.4272		11.7056	4.6336		20.5568	11.1616		17.088	155.507
13.76	26.7648		12.1472	10.7264		12.1472	27.0144		10.784	20.096		13.5808	54.2272		13.76	30.1952		7.4944	26.4192		12.1408	24.4736		15.4816	103.027
21.1584	4.8192		7.1936	9.8944		7.1936	11.3792		8.4288	14.7008		14.7136	14.6752		21.1584	58.4064		8.672	8.0384		24.9216	13.3248		10.688	232.051
9.696	34.0672		12.416	9.6896		12.416	17.728		10.5664	12.992		102.656	25.728		9.696	30.8928		28.1536	59.456		14.5792	7.6544		13.4016	17.1072
25.664	25.1072		8.9984	11.5392		8.9984	18.1504		6.6368	53.3568		16.2176	15.3856		25.664	33.2544		7.6416	18.112		13.2992	13.0752		13.8304	43.744
15.3664	22.432		9.2096	11.0272		9.2096	12.768		5.408	7.7888		22.6688	25.0688		15.3664	54.144		7.1168	20.7104		15.7952	11.6416		3.776	4.1408
15.328	11.0848		17.7216	21.2864		17.7216	28.8768		6.3936	14.4128		14.3104	11.68		15.328	59.3344		23.1744	20.9536		16.5824	20.0256		6.8992	18.5088
18.1568	42.3488		27.4496	5.472		27.4496	20.5184		8.6336	17.856		21.184	8.1728		18.1568	38.6944		15.616	53.5552		40.0768	14.816		7.8016	25.8624
11.4688	24.6208		14.7776	16.16		14.7776	10.6816		5.536	7.5008		16.608	7.4624		11.4688	13.0752		10.7776	15.2896		34.3808	15.0784		17.1456	224.102
30.7712	45.6128		13.4592	17.4912		13.4592	8.8064		13.7856	19.04		13.9392	11.7184		30.7712	11.936		4.7808	21.44		23.6288	4.4608		21.5616	50.112
8.8448	29.9968		8.2944	11.8208		8.2944	8.7744		21.1136	12.1152		11.6672	23.7184		8.8448	32.7808		9.9264	16.1344		15.7824	12.192		13.5168	14.1248
14.784	253.274		44.672	6.5792		44.672	14.9184		6.688	72.16		96.704	124.198		14.784	235.053		8.3008	13.2672		13.152	14.6944		14.88	28.1408
16.48	19.4112		16.7168	13.6128		16.7168	12.1024		3.6352	71.9744		160.595	59.4624		16.48	43.7312		10.9568	89.7088		11.8208	16.2496		23.9744	27.2576
33.952	13.4592		9.2736	27.5648		9.2736	16.6592		8.6528	14.7328		33.3504	7.9744		33.952	13.2096		5.7344	48.7232		37.12	12.2624		18.4192	46.5856
15.7568	21.0944		17.4912	22.0096		17.4912	10.8288		6.2912	11.1872		10.2848	18.88		15.7568	21.6448		6.272	20.448		8.4352	14.592		20.128	32.5248
14.8992	38.1824		10.8352	14.9632		10.8352	3.8464		4.3392	22.6496		8.3264	27.936		14.8992	78.2272		11.1872	28.1664		3.4688	15.7056		15.1168	12.352
9.5936	222.138		12.4544	7.968		12.4544	13.7536		17.2864	6.4768		29.3504	4.672		9.5936	10.7968		19.0464	17.7344		26.0736	17.1648		7.84	9.8048
18.1952	6.1504		16.0192	10.08		16.0192	16.6528		3.9104	27.1616		30.8864	26.9952		18.1952	11.456		19.648	12.6592		12.8192	16.1728		17.6768	29.9712
14.7456	18.0864		5.4528	20.6272		5.4528	18.8992		8.8896	181.254		17.6128	19.104		14.7456	15.968		26.3936	20.2624		26.2784	18.9824		15.1552	29.2672
21.0048	21.7216		13.2928	23.552		13.2928	12.384		5.7216	17.7344		29.2096	36.1088		21.0048	8.4928		8.3456	30.9504		27.104	18.0032		4.544	16.9088
14.2208	19.7248		9.92	19.5968		9.92	27.2896		14.208	16.0128		9.4912	35.3088		14.2208	35.4048		10.8864	32.224		20.9664	10.6816		19.3408	16.6464
21.6448	6.2208		8.2432	17.7216		8.2432	19.1488		8.224	14.2272		19.0272	24.8832		21.6448	29.5552		20.0128	12.8		19.6608	6.5792		7.8784	125.389
18.7456	5.664		9.536	8.1984		9.536	14.9824		17.3632	13.9648		14.9568	16.9472		18.7456	25.984		8.448	11.5264		7.072	6.5024		10.5216	11.8272
18.2272	14.0992		10.336	11.4304		10.336	7.5904		4.224	8.9472		23.0016	13.2352		18.2272	12.3648		8.1856	12.4608		17.7024	18.5408		20.1664	47.84
19.4816	17.7984		19.0528	7.4368		19.0528	34.5472		6.8544	10.6176		24.0576	25.0048		19.4816	11.9744		11.7376	25.1712		32.416	14.88		20.3968	18.6304
11.328	77.9904		7.9552	22.8224		7.9552	8.4032		5.1712	7.712		12.2368	9.5488		11.328	12.1664		10.368	60.4736		132.173	12.1024		4.8	145.946
13.248	11.8848		10.2656	15.5584		10.2656	19.168		14.016	18.496		40.0256	21.4912		13.248	6.2464		10.2912	86.144		25.1008	22.464		9.0688	21.9776
30.3296	15.2384		11.8336	11.0336		11.8336	5.7088		8.0192	22.8672		23.7184	14.9248		30.3296	27.2704		13.9456	33.536		13.4848	18.1888		10.0928	30.752
13.3312	28.9472		12.8704	8.9984		12.8704	15.1168		8.224	26.7392		14.6496	13.4912		13.3312	6.3232		9.28	19.4048		15.744	19.072		21.1968	24.736
8.8832	13.9712		23.9744	20.96		23.9744	18.2144		10.6688	8.0256		22.1312	6.752		8.8832	25.1264		8.4608	18.8352		28.192	18.24		14.2912	55.7824
15.6096	21.0176		8.5248	16.2944		8.5248	8		12.576	29.0432		11.0592	117.498		15.6096	39.3984		20.5376	20.0832		30.9632	15.3984		14.3744	15.2192
19.9488	6.0672		4.0192	15.5648		4.0192	15.616		10.2848	5.5232		22.7264	10.1376		19.9488	9.0048		22.3808	10.5536		25.0752	15.1424		9.952	20.4928
14.304	15.9424		8.9408	7.9232		8.9408	10.464		8.192	128.147		15.7376	15.232		14.304	12.9024		11.3408	6.5664		31.1488	14.5152		50.4704	10.7584
16.6784	15.392		26.0992	18.24		26.0992	18.9632		8.3136	6.2464		23.2256	16.736		16.6784	17.6128		28.2304	36.9792		4.0768	14.1824		15.36	7.5968
19.0848	6.7776		14.9632	17.1712		14.9632	18.5728		10.9504	9.5104		25.6	5.6576		19.0848	6.3616		8.64	11.5008		14.016	16.5312		11.2192	15.4496
13.2224	4.896		16.5504	18.624		16.5504	8.6272		19.328	7.808		24.928	100.064		13.2224	10.144		5.8496	8.8		13.4272	23.328		8.0832	129.248
16.4416	30.0288		9.3888	11.2128		9.3888	6.4448		6.7712	16.9536		8.5632	21.2032		16.4416	44.8896		10.1824	53.8496		12.0832	18.1504		8.6784	78.1888
13.8624	11.5392		6.432	8.512		6.432	13.9648		8.9216	11.4816		13.2608	17.888		13.8624	16.3392		16.8256	51.6032		5.7536	7.904		22.7968	25.9712
14.24	14.2656		9.0624	16.1152		9.0624	10.1376		5.664	23.0144		19.9616	26.6432		14.24	42.6112		9.1648	37.2416		19.168	23.6608		18.6624	43.9808
16.5824	13.4144		13.7856	12.8192		13.7856	5.3248		7.4688	11.1744		27.3024	22.5024		16.5824	14.6496		9.2992	115.68		20.768	5.2672		12.672	21.4784
7.6544	12.8384		16.4928	17.4592		16.4928	29.5744		7.8272	22.4128		6.0928	10.2784		7.6544	13.7088		19.6416	18.976		16.2752	16.4736		6.048	19.4176
6.0736	14.0672		2.272	30.8608		2.272	23.0016		9.8816	13.6704		139.347	11.9296		6.0736	26.7392		11.264	20.9088		23.3408	7.5712		7.936	32.1088
17.5168	27.0976		3.9872	8.608		3.9872	18.2464		9.7856	13.1392		15.7952	141.901		17.5168	24.6976		26.2336	32.5056		14.3104	20.8448		7.3024	21.152
21.6384	18.1184		14.656	14.3232		14.656	15.0656		11.84	41.3504		29.1264	28.1408		21.6384	16.6848		9.7536	24.4544		16.288	10.9248		21.1968	4.7872
22.2336	16.2112		25.9328	15.0208		25.9328	31.1872		4.5696	18.08		17.952	11.9488		22.2336	14.2016		6.2144	14.1056		15.8336	7.1936		5.696	31.0336
14.5792	33.6704		20.9216	15.1616		20.9216	10.1952		20.9728	18.6048		136.307	26.1504		14.5792	14.464		6.5344	6.9376		19.5328	20.0768		10.5984	27.4816
30.0032	9.472		9.4976	15.3408		9.4976	14.3168		5.6192	15.0208		15.4048	9.5104		30.0032	6.5024		8.9792	17.4144		20.7232	6.3808		10.9376	20.9024
18.8736	14.5664		9.1648	5.9648		9.1648	23.2448		12.3072	135.168		28.1792	11.6672		18.8736	28.2432		112.64	13.1264		21.1136	13.3888		21.9008	63.9552
23.3408	13.4976		14.0928	23.6096		14.0928	33.4464		13.2736	120.576		10.1248	26.6944		23.3408	14.7968		36.3008	13.4912		9.9456	15.8656		34.4896	15.4048
9.8048	11.808		8.3072	10.3808		8.3072	27.0336		14.3616	11.648		14.24	24.384		9.8048	11.3856		11.2448	66.9376		17.1328	18.0544		31.3472	341.926
28.768	16.512		12.3584	61.5296		12.3584	23.7696		6.7776	8.1984		17.8624	17.888		28.768	31.424		7.8912	57.0624		31.7504	15.1808		22.3168	9.7536
12.8128	36.9088		21.0496	11.5648		21.0496	19.6096		5.4656	11.2128		16.4608	19.2448		12.8128	13.984		13.2608	35.6032		13.6448	19.68		20.6592	15.9168
8.0768	22.9312		16.6144	13.4528		16.6144	7.0784		5.6	15.5904		27.2896	17.5488		8.0768	20.736		8.2368	28.48		37.4592	7.5392		15.3984	24.4416
15.488	28.608		7.3664	20.7552		7.3664	9.5488		7.1488	8.6912		43.1424	14.8032		15.488	54.0928		13.3184	12.4416		9.7664	11.936		19.4816	26.7008
16.7168	17.664		15.6288	10.1568		15.6288	20.4416		14.8032	12.064		22.6944	31.7696		16.7168	16.4544		6.4384	14.6048		24.8704	18.0416		23.072	40.5184
24.8896	12.3776		10.0608	15.3472		10.0608	12.4352		5.3888	164.474		11.3024	12.544		24.8896	14.6624		11.6032	8.64		12.6912	16.6784		15.4624	14.5728
21.7856	15.0784		8.3904	17.7664		8.3904	16.1728		16.5312	7.2576		6.1824	23.2256		21.7856	10.6688		10.1696	20.992		13.664	18.368		16.3392	17.0624
22.0736	13.312		5.344	20.4608		5.344	11.3024		8.512	18.2208		20.2496	7.776		22.0736	8.2304		8.704	11.8272		12.3328	20.8		20.5632	20.7488
23.7248	19.3152		7.4752	29.76		7.4752	9.7408		11.1168	12.416		21.8496	38.272		23.7248	49.6448		26.0416	21.3056		15.2896	21.4144		15.072	123.002
17.4592	17.76		19.8464	27.2384		19.8464	7.5904		5.3696	8.2816		24.6912	10.08		17.4592	80.192		12.1728	13.9712		22.3744	20.928		3.584	11.9232
5.6128	6.848		12.6592	12.7424		12.6592	18.2016		13.2608	15.3472		43.8208	22.5408		5.6128	6.7392		12.5504	23.232		21.4464	15.9872		21.7024	47.8208
23.5904	15.8592		28.3968	9.2544		28.3968	11.8144		6.7456	16.1408		18.7712	17.1456		23.5904	19.4496		9.9136	84.3712		16.16	10.6816		16.9216	60.7488
6.4704	16.9472		8.1088	6.176		8.1088	43.6288		12.0704	5.792		22.9184	18.0032		6.4704	15.7056		12.8896	58.272		32.6528	4.4864		16.8448	30.2144
16.6848	26.496		17.6896	18.7968		17.6896	11.3024		4.3072	6.8864		22.9312	10.7136		16.6848	19.9936		8.16	28.1344		29.056	27.0976		13.7664	19.2384
8.5568	17.4784		7.8336	24.2688		7.8336	16.7744		13.0048	15.0976		9.728	48.2688		8.5568	217.126		11.5328	7.52		22.784	20.8832		9.0688	26.2208
21.1008	12.512		9.0112	9.9456		9.0112	7.6032		10.5024	10.944		131.52	13.3504		21.1008	8.8576		9.088	14.0608		16.288	14.7648		18.1056	38.816
5.4976	7.36		8.7808	15.1744		8.7808	13.6576		7.1936	16.736		5.856	21.056		5.4976	6.1952		5.376	10.848		10.848	18.5024		16.448	15.9168
22.6624	14.1184		8.0768	20.2304		8.0768	19.2512		16.64	8.5504		39.936	14.6624		22.6624	12.608		20.064	34.5024		16.4928	19.3856		4.5184	84.7168
19.8656	22.9056		10.8544	14.656		10.8544	13.5296		5.2928	12.544		18.688	26.1696		19.8656	41.6512		12.3968	8.6336		18.9952	14.2016		11.4944	49.024
6.8608	10.4576		20	9.184		20	17.4912		6.976	11.52		21.664	14.3424		6.8608	7.104		7.648	31.7696		18.8736	15.4688		8.6528	22.1632
6.688	17.4464		10.7904	11.4688		10.7904	8.0896		26.0224	22.1312		26.1184	14.0864		6.688	11.8656		22.0032	39.936		9.3888	22.5792		53.3248	148.698
14.2144	38.7648		15.776	8.3456		15.776	15.2704		19.616	22.6496		11.1808	18.2208		14.2144	15.1936		7.7312	5.7344		17.2736	16.7808		155.27	27.8592
13.8816	16.5376		13.7856	6.6624		13.7856	17.344		23.4944	110.829		13.5232	12.832		13.8816	4.0704		7.4496	41.1648		22.9952	20.6336		7.5392	28.32
13.6512	35.9808		9.408	20.448		9.408	12.0896		8.9024	14.1696		7.4816	10.2912		13.6512	26.144		14.6752	5.5424		21.8176	28.9344		20.5248	44.1856
15.4048	22.8352		8.9856	16.9856		8.9856	11.808		10.2272	8.1984		44.8576	18.0608		15.4048	16.864		8.0576	124.979		18.1568	14.336		3.0272	10.5088
17.8752	5.8304		12.5888	9.152		12.5888	11.2704		7.1552	5.1968		16.352	22.7328		17.8752	34.912		8.6848	33.2544		23.1872	19.776		10.8608	15.4496
16.7808	15.5584		4.7424	22.0416		4.7424	13.7472		6.3808	35.4304		18.08	15.5584		16.7808	10.3104		15.3728	32.8704		5.6768	24.4992		16.9344	25.4336
138.63	23.5968		18.176	14.1248		18.176	20.4224		4.7232	51.0912		83.0208	7.4432		138.63	14.5728		10.6624	104.794		8.416	9.44		5.9392	36.3136
16.128	62.1632		11.136	7.2768		11.136	13.3248		8.96	8.4928		26.2144	22.4128		16.128	6.5728		4.8576	19.68		31.7184	28.4224		15.9744	15.904
25.2736	22.304		7.0464	11.4304		7.0464	25.9328		12.6848	12.7744		12.0448	15.5712		25.2736	12.128		5.2096	8.7488		13.1008	11.68		14.3744	23.7568
15.7312	25.1584		14.1184	19.1104		14.1184	10.3936		17.5808	24.9024		5.44	5.408		15.7312	10.8928		5.3312	17.8752		18.1056	17.8176		26.4576	21.5808
19.7056	5.92		11.072	7.8592		11.072	12.3648		10.72	6.9056		30.1504	12.9408		19.7056	11.6608		5.088	18.4832		14.4768	14.0096		10.272	20.1536
29.4592	17.5744		12.1664	17.2928		12.1664	10.112		5.5104	10.2528		20.4224	21.0432		29.4592	6.8608		7.6864	56.7232		17.312	11.1552		24.6208	27.2896
22.4768	12.0384		12.3392	11.2		12.3392	19.0976		14.8352	15.7568		59.0208	15.1744		22.4768	28.9216		10.0288	52.8448		29.9712	19.456		15.5136	23.8272
23.5904	14.7008		10.0544	13.8688		10.0544	15.904		6.4448	133.587		127.283	5.6832		23.5904	23.136		10.496	23.2896		38.976	18.4		19.1168	17.2736
15.3472	21.4528		15.8208	37.2352		15.8208	19.3024		5.92	15.136		22.0864	22.0096		15.3472	6.4128		12.7616	19.3088		27.0144	16.3008		5.2032	231.744
12.128	14.2784		6.7456	24.9536		6.7456	18.4		7.0592	12.256		14.784	13.6768		12.128	32.4416		6.2912	11.9488		16.128	28.7424		16.3328	59.5904
18.9312	18.9248		5.6896	8.8896		5.6896	11.9616		19.2256	13.248		17.4656	12.3648		18.9312	12.5056		13.2992	93.5424		21.4912	6.7968		7.5968	22.7584
11.616	17.3632		119.456	12.576		119.456	14.5152		5.5616	26.6304		14.6688	17.2416		11.616	30.688		12.7936	17.824		12.4352	13.3184		13.3056	36.2496
13.4656	38.0416		20.4096	3.5392		20.4096	8.0896		6.5728	188.646		15.424	20.6144		13.4656	73.12		13.3056	53.5872		26.5536	22.3232		18.4576	41.7728
17.8624	14.0992		7.4624	9.4336		7.4624	4.832		14.3744	34.1248		5.1968	13.6832		17.8624	48.8128		8.2112	11.1936		24.8128	8.352		17.3248	46.8864
18.3296	11.808		11.3536	23.296		11.3536	75.3792		4.0832	6.336		13.5104	23.7696		18.3296	11.0592		11.6288	97.1776		10.6944	15.6992		10.016	294.118
12.9088	8.992		5.632	25.6384		5.632	18.7776		2.9056	21.0944		12.0768	9.9136		12.9088	25.6192		8.896	29.5488		12.352	17.5296		10.976	105.478
9.1712	17.76		19.488	16.6272		19.488	13.6704		12.8704	10.9952		18.2592	6.7072		9.1712	10.976		13.248	28.1984		16.3264	17.4912		134.912	12.4864
17.6256	15.0528		8.3584	10.1504		8.3584	11.5648		13.568	14.8672		58.5152	14.9888		17.6256	11.6352		13.024	21.6128		34.8288	21.1456		21.9776	17.4144
14.1056	20.2048		16.5568	13.8496		16.5568	7.6352		7.4304	34.4192		16.8064	15.0976		14.1056	5.1008		6.6752	208.685		14.2784	14.5472		8.1408	167.77
14.9632	10.048		11.9872	13.344		11.9872	8.6016		7.8016	9.0112		15.2896	16.6528		14.9632	12.4992		11.8528	36.3136		47.5264	13.6832		86.1056	13.248
11.9936	13.7152		63.8848	8.5952		63.8848	11.2192		8.9088	64.3328		27.7312	30.0928		11.9936	20.3392		15.9808	27.9872		17.6192	23.1232		10.0224	16.832
23.424	30.4832		6.0032	25.8944		6.0032	11.3664		14.3936	23.9616		32.1024	12.9536		23.424	11.4624		12.2432	20.1536		7.8208	17.8816		13.728	55.9552
17.3248	25.0688		7.5136	18.8096		7.5136	9.1328		5.6768	18.4768		17.9648	25.568		17.3248	8.6592		6.9568	11.7824		10.7584	8.8832		21.7728	23.8272
9.4336	28.8128		7.5584	44.6592		7.5584	57.7088		13.536	9.3568		16.384	18.3488		9.4336	11.8272		7.1808	12.0768		18.176	15.5456		5.3312	50.0608
15.2256	15.1808		20.1728	4.4736		20.1728	20.8512		6.9056	11.9488		36.0768	6.0608		15.2256	11.9872		15.0336	43.7504		9.8432	8.6656		11.4688	53.3824
25.3376	10.0288		17.9008	8.288		17.9008	11.6288		5.0176	14.7584		16.4608	14.2528		25.3376	4.4288		7.9616	14.3296		79.0784	25.7664		25.6832	42.1568
12.128	21.184		11.9552	6.656		11.9552	21.9968		59.9104	5.664		11.4816	19.8528		12.128	13.6448		7.5456	66.4576		25.7344	6.8288		11.3344	211.322
25.1456	34.2528		7.0464	7.5008		7.0464	13.696		7.232	148.762		9.0752	38.8736		25.1456	32.992		10.2528	13.0176		13.6896	9.7792		14.9312	6.912
13.9072	16.9216		16.864	5.632		16.864	10.4192		4.5312	111.616		11.968	14.2912		13.9072	12.3072		12.9984	15.936		16.8	26.2784		17.472	19.3792
11.5392	6.3168		8.9216	10.2336		8.9216	5.3376		6.1568	17.0048		23.1296	8.9216		11.5392	47.8592		6.8672	133.382		30.8544	14.496		17.6768	159.878
16.736	27.5712		10.2784	7.904		10.2784	15.7376		12.6272	12.704		23.456	11.1872		16.736	17.8176		5.28	13.728		14.944	27.4112		21.248	8.8064
15.5008	16.5248		8.8768	14.7136		8.8768	14.8736		5.2096	5.1136		20.1792	16.8768		15.5008	40.352		11.2832	33.1904		12.1792	12.7168		5.9712	14.6112
8.0064	18.7584		12.96	13.8432		12.96	9.6896		9.6128	8.0064		22.944	17.5872		8.0064	23.7056		10.8352	8.064		11.488	16.3136		5.0304	25.7728
26.8672	19.6608		11.6992	15.968		11.6992	5.4144		5.3312	4.5504		8.6144	9.4848		26.8672	15.1808		13.7856	107.667		14.6944	19.1872		15.8208	35.8912
30.4512	24.6848		11.8272	17.7792		11.8272	18.816		19.9232	18.2848		6.7008	17.9328		30.4512	47.7184		5.6576	70.5472		31.7824	10.3296		8.4544	158.246
13.1776	19.0528		14.2144	15.7568		14.2144	10.3872		17.3952	12.3968		19.5712	81.7664		13.1776	9.4272		14.4	34.2144		17.4208	3.84		17.8624	26.5728
17.1008	4.0896		11.0016	21.8176		11.0016	24.2496		19.3408	5.8496		12.0704	29.1584		17.1008	30.2848		7.68	41.2736		13.5552	32.4864		17.1456	9.9008
13.3696	6.0992		14.0992	19.7824		14.0992	14.9248		7.04	8.8		24.3584	18.0736		13.3696	16.3648		6.5088	8.3776		11.1424	29.984		22.5728	166.707
11.8464	10.816		4.3456	6.3232		4.3456	11.1296		9.376	9.0048		10.2912	8.2048		11.8464	16.096		4.8128	9.1392		25.088	21.2736		24.6272	17.6128
18.3488	166.541		16.4032	5.5104		16.4032	8.9984		7.4752	21.5616		22.9568	40.2752		18.3488	23.584		8.288	15.1744		10.8288	29.3632		6.3808	18.1824
25.5168	414.886		8.384	13.6448		8.384	18.9376		12.2432	7.2832		21.5552	24.1024		25.5168	10.688		4.9216	14.4		17.2992	13.7984		27.5904	24.9152
17.696	11.7248		10.8672	8.1344		10.8672	22.4128		10.3808	31.4368		9.9072	22.8032		17.696	6.0672		15.7888	25.5488		21.5936	41.696		33.3632	118.49
14.6944	10.1056		11.2704	12.7552		11.2704	19.7632		7.776	9.44		31.4496	30.656		14.6944	22.9504		12.5184	9.0944		13.2864	20.6016		6.752	163.782
13.2544	12.0704		11.8272	9.9648		11.8272	11.6736		11.0272	27.0144		10.9568	15.616		13.2544	10.5408		6.304	48.1536		35.0272	21.28		22.048	121.344
14.9952	14.6944		6.08	9.376		6.08	12.2432		11.5008	6.0608		14.8032	14.4384		14.9952	15.7632		6.6176	31.8656		13.5808	6.4064		5.1712	27.3088
13.2096	12.128		16.4608	10.5536		16.4608	10.2464		31.3984	20.0832		12.7872	37.4592		13.2096	10.656		4.6144	12.8576		12.128	8.0448		17.0304	35.936
16.2624	35.6608		18.2848	13.4976		18.2848	20.2176		9.344	36.5376		6.0416	14.336		16.2624	12.4288		9.2736	10.8544		18.8544	17.1136		83.6352	53.2032
24.2688	12.1536		5.12	14.5792		5.12	10.6624		7.808	17.3568		29.9776	30.816		24.2688	14.336		4.8384	17.6512		58.4192	6.4768		24.1472	127.45
5.1968	16.9792		13.2992	8.8064		13.2992	12.6848		7.2384	9.6		16.3264	8.5376		5.1968	26.3808		7.1936	26.7584		13.8624	16.0576		20.7616	23.2896
22.6432	6.2656		18.7264	111.098		18.7264	14.8864		8.3008	13.9328		31.7888	15.872		22.6432	5.9584		19.4624	31.3088		8.6336	14.9952		9.7344	49.6192
16.928	16.7808		9.0304	16.0128		9.0304	25.088		3.8272	18.3296		13.2608	26.8992		16.928	11.296		6.2784	22.5792		8.1984	25.8688		8.6912	90.08
11.2768	25.3056		13.6128	116.237		13.6128	9.4528		5.7088	15.9296		19.2064	31.5904		11.2768	15.8016		7.168	24.8448		13.8688	9.2928		8.032	66.2656
10.272	33.5424		15.2192	10.8928		15.2192	14.048		8.1792	15.3344		25.4336	26.56		10.272	35.2704		7.904	14.592		5.216	10.1248		6.3232	15.2064
8.416	15.7952		27.2448	13.8368		27.2448	141.44		5.0176	5.0368		27.7056	24.1216		8.416	14.4832		17.4656	30.5024		20.3968	19.9488		8.4288	9.0176
14.8864	11.1488		10.7968	20.96		10.7968	7.6544		5.5872	8.9024		4.9792	15.4048		14.8864	17.2544		14.3296	40.768		21.2736	18.4128		25.9008	32.7552
16.672	12.6976		10.4768	8.7104		10.4768	28.1216		5.4912	24.9856		18.4	10.8736		16.672	61.44		16.416	31.9424		10.1952	15.7888		8.5568	16.064
12.3712	11.8528		10.048	16.5888		10.048	18.3296		14.3936	25.4976		17.1712	12.3776		12.3712	24.928		12.9024	44.0576		14.0096	18.2592		7.52	26.1696
13.9456	26.2016		6.9888	18.752		6.9888	12.9536		13.2672	29.9648		16.5248	29.5552		13.9456	5.376		25.3696	13.9136		7.8208	12.3072		23.6096	99.328
16.0256	21.5104		14.5152	17.7792		14.5152	19.5712		13.792	18.2656		27.6864	16.992		16.0256	15.8336		10.6432	20.6336		14.976	17.0048		10.1056	15.904
25.2096	10.2464		11.968	19.1616		11.968	14.368		8.7872	8.0384		19.0592	15.7504		25.2096	51.808		15.9616	6.784		12.3008	4.5376		25.5104	28.6272
10.0992	20.1728		12.6784	16.6976		12.6784	17.376		8.4672	10.6688		8.224	25.3184		10.0992	7.872		12.1984	22.528		23.7312	9.408		30.1056	264.755
20.32	45.1328		14.368	17.9392		14.368	18.9568		14.0928	23.0656		29.9904	15.1936		20.32	11.0784		14.8096	45.4272		12.9024	13.1584		20.7104	37.8304
12.128	35.0272		15.0848	16.4544		15.0848	10.8224		13.7856	10.208		61.0752	20.3584		12.128	14.6304		6.6432	7.872		13.6896	16.7936		19.2128	228.602
13.9904	13.024		9.2288	9.8816		9.2288	16.9792		10.112	10.0032		21.9008	12.3264		13.9904	8.7104		10.2976	5.504		6.5856	19.6864		25.0624	85.28
10.7712	13.0688		28.192	14.7712		28.192	18.816		19.0464	25.3824		44.6976	18.9056		10.7712	27.936		28.0448	128.422		16	19.0656		6.9184	8.3968
28.1408	176.915		17.7408	11.3792		17.7408	8.3456		5.5872	121.216		13.5104	228.73		28.1408	26.4832		6.7968	9.8624		16.6272	12.8768		15.3472	21.9136
19.264	13.6768		6.4	19.8144		6.4	29.4656		5.536	20.288		16.1152	27.4112		19.264	25.632		21.6832	57.5104		17.216	14.7008		12.3648	13.5104
12.6784	14.1312		16.2368	9.2288		16.2368	21.1264		6.2784	13.8432		21.8304	43.1744		12.6784	159.84		6.5216	13.0304		22.9056	15.2576		17.4464	40.3136
16.1728	13.0368		6.1952	19.9424		6.1952	14.5408		15.6928	3.4496		12.6464	14.7264		16.1728	18.9504		14.112	15.1616		8.1152	9.44		7.5712	16.352
9.1648	19.648		5.7536	16.6976		5.7536	22.528		13.8816	18.2592		8.5632	16.1152		9.1648	14.2272		7.008	52.64		20.2368	25.5296		33.44	202.349
14.7904	20.8832		16.5184	10.2144		16.5184	15.5456		5.8432	8.0192		7.744	26.0032		14.7904	36.3904		4.5952	15.9552		14.2656	6.9952		13.9392	133.261
16.1024	25.6896		88.5376	12.9664		88.5376	17.5104		7.488	9.5744		7.84	20.5696		16.1024	15.0912		9.8944	123.13		23.3984	21.6128		23.648	22.6304
23.2	32.5568		12.5504	17.8048		12.5504	12.5632		6.1312	24.5952		32.6528	21.0368		23.2	13.4016		5.4272	32.0384		12.1024	13.9712		10.752	9.8432
8.864	15.7888		8.4352	8.4736		8.4352	16.3328		12.6016	20.4672		7.6416	12.5248		8.864	12.3776		7.008	39.3792		14.4704	17.7408		22.4832	12.1216
17.8112	15.136		9.76	15.2576		9.76	8.0704		4.9408	9.1008		20.48	13.9392		17.8112	15.264		13.0496	86.8864		31.3664	21.856		16.8128	11.3216
19.0016	11.968		10.912	11.616		10.912	25.5616		10.336	6.4128		28.3712	19.648		19.0016	4.2816		19.3984	12.8512		14.3104	16.9664		23.0848	225.075
19.8848	23.8784		11.0208	22.1952		11.0208	12.3648		6.2336	14.6944		12.1536	9.7216		19.8848	14.208		14.912	21.3952		15.8656	5.1456		7.1232	13.1456
9.0816	11.2064		9.9712	5.9264		9.9712	17.4272		11.3984	13.1392		24.256	12.3648		9.0816	198.874		8.5248	23.6544		16.9344	12.544		22.08	28.4672
15.0656	19.3088		12.4608	17.44		12.4608	22.9888		5.504	141.466		17.1712	18.3296		15.0656	5.3184		14.0224	8.1216		13.9584	18.8672		22.3808	68.1792
11.2128	6.272		13.8112	19.712		13.8112	12.3584		8.4672	22.0288		12.4096	20.704		11.2128	32.6272		13.7984	35.0656		21.152	21.856		13.9776	15.3152
16.6144	11.9104		15.648	35.2128		15.648	4.416		4.0448	19.0976		26.3552	5.5552		16.6144	10.9952		5.536	9.4144		12.6272	5.568		10.1696	19.1552
311.949	14.6816		7.8144	12.3776		7.8144	12.6208		23.008	12.3904		21.6064	12.3456		311.949	10.4064		6.9952	33.3184		13.6384	5.952		24.1472	2.6624
5.8176	32.736		17.3568	18.3552		17.3568	8.8064		8.3712	22.7776		14.56	26.7072		5.8176	4.6464		12.0832	14.7712		16.4736	16.224		12.6464	22.4192
16.512	7.9232		14.7392	8.5248		14.7392	11.5072		11.3472	12.2816		6.464	8.2944		16.512	5.9072		31.3152	50.944		15.7376	7.0656		11.456	19.2256
13.216	13.8368		13.1008	9.952		13.1008	24.8832		8.6144	95.9232		14.3872	34.3424		13.216	13.6192		6.0672	35.104		32.5824	11.2768		5.6064	69.0496
10.5216	24.6208		8.864	16.3712		8.864	21.5168		8.8192	16.5568		7.6864	11.0592		10.5216	15.072		10.7712	14.9376		18.5792	6.432		17.408	19.9744
4.6272	16.9984		17.056	19.5968		17.056	6.432		13.0944	17.696		18.8352	5.6832		4.6272	29.8624		19.0016	17.1648		14.3872	44.1152		3.2192	110.829
13.9584	17.5296		14.3616	38.7648		14.3616	15.712		6.3424	11.5456		6.7648	13.7088		13.9584	11.9744		9.7344	32.2112		22.0928	13.9776		30.496	28.3776
21.9968	9.2544		6.688	9.7472		6.688	147.059		5.5808	17.2096		13.5232	24.2368		21.9968	26.5344		7.2448	7.2768		38.784	4.3328		14.7072	41.344
11.5712	15.0464		13.12	11.2512		13.12	26.6368		7.5648	24.5696		29.8816	13.1776		11.5712	33.728		10.9184	10.368		23.8656	21.1456		17.7472	18.4448
41.0496	9.824		16.352	25.0304		16.352	44.7488		5.4656	12.0448		16.3648	7.5328		41.0496	18.1952		22.9312	9.1776		9.8176	16.0704		12.7104	98.5664
22.9888	14.5216		16.384	21.7024		16.384	12.288		10.0992	7.1424		32.544	20.2432		22.9888	5.1968		11.904	57.9264		14.5024	14.976		16.5632	21.8304
3.5456	10.8928		4.3968	5.7344		4.3968	4.4288		23.6544	12.9536		14.2848	9.9328		3.5456	21.472		10.8992	9.3952		28.7168	29.952		9.7408	30.8544
12.3392	21.5296		8.5696	14.8288		8.5696	18.0032		7.7952	123.955		26.6432	17.2416		12.3392	17.7152		11.04	21.7088		17.0432	10.5728		25.6768	118.061
16.3776	22.1056		10.88	13.5296		10.88	12.2496		19.808	6.5856		22.752	17.6128		16.3776	10.464		6.3872	18.752		26.6176	4.2048		4.1984	23.968
5.4144	14.3936		6.6432	9.7216		6.6432	12.6528		13.3504	25.6256		28.0384	134.592		5.4144	13.8432		34.6304	45.6512		31.9936	16.2048		24.6656	18.3808
18.8544	8.3328		10.6176	4.9344		10.6176	20.9088		6.4256	5.792		20.0128	26.9312		18.8544	18.1696		7.648	46.1312		29.28	14.7136		13.9712	32.1856
13.2992	6.2272		17.4976	18.912		17.4976	17.4976		8.8896	19.072		54.816	11.1488		13.2992	5.0624		7.4496	10.4064		14.5984	9.1904		9.184	8.2816
9.5936	14.3104		13.5488	11.7952		13.5488	20.0896		4.8832	14.912		35.6032	11.456		9.5936	13.6064		11.9808	33.3248		15.9936	15.1744		21.7024	24.2432
17.7344	14.656		13.0176	13.7664		13.0176	20.3712		5.7792	7.3216		19.2448	14.1632		17.7344	122.79		11.0336	22.7648		20.9792	19.328		23.936	388.243
11.456	5.0368		11.3536	19.1296		11.3536	33.472		16.7168	9.8624		48.0384	7.7568		11.456	8.3584		14.5472	13.8816		18.7584	14.4768		12.288	21.76
17.2288	15.2064		33.4336	18.7584		33.4336	9.632		4.3904	10.3744		12.2112	26.656		17.2288	16.8512		6.1632	13.4144		14.1632	45.6384		11.9232	62.912
12.9472	17.696		9.5552	6.528		9.5552	9.632		15.5904	11.136		10.7968	22.8544		12.9472	9.9968		7.4944	9.6064		43.712	12.1536		17.9008	119.264
24.4928	14.7456		11.616	12.8896		11.616	11.5904		11.0848	9.3184		10.8224	11.5456		24.4928	23.7504		6.4384	5.5808		18.432	20.2304		23.68	33.4336
14.9504	8.9344		13.0432	6.6624		13.0432	17.1904		10.1184	17.568		24.3136	19.4688		14.9504	14.3744		8.6016	14.1888		31.9808	4.6144		19.3088	9.4528
9.4144	18.2272		13.856	20.4928		13.856	17.4592		13.1648	20.544		13.8432	7.3408		9.4144	5.6704		26.8544	26.4768		13.6	13.3696		16.2304	36.3968
6.0352	11.3088		10.0224	5.7536		10.0224	24.7552		5.5104	15.04		35.7632	16.2816		6.0352	16.4096		6.432	7.5264		10.1696	17.8624		13.3376	33.6128
16.4928	42.1568		6.336	13.9264		6.336	19.6288		6.7264	162.432		9.2736	12.9856		16.4928	13.8048		5.3824	11.9424		16.8576	18.2848		21.2224	12.4992
8.3584	21.7536		11.9552	9.7408		11.9552	20.9344		11.9104	38.4832		16.4736	8.6976		8.3584	7.7888		17.5808	18.208		10.7328	5.7088		4.4544	52.1664
20.0064	36.992		19.7312	61.1264		19.7312	16.7232		6.2272	46.8864		24.6784	15.5008		20.0064	6.3232		18.1888	8.608		20.7872	15.5264		21.9392	270.016
6.7968	13.024		12.2432	11.168		12.2432	9.2608		9.344	10.2336		10.2272	18.1376		6.7968	20.0576		14.6624	5.5168		12.2048	21.6704		14.24	30.3168
18.4	17.664		5.472	3.808		5.472	14.5152		4.2496	73.9712		30.112	26.7008		18.4	7.4816		25.6704	10.2336		18.624	16.2752		23.2576	60.3712
14.0352	5.1456		18.6048	7.9808		18.6048	20.4032		11.0208	28.9792		112.09	12.7296		14.0352	10.048		9.6064	48.6784		31.2064	14.2592		12.96	18.8032
11.1424	9.5296		13.0304	21.0752		13.0304	10.8864		7.4048	20.672		151.066	15.0528		11.1424	34.272		23.2512	95.3472		10.2592	15.936		14.6368	18.2784
18.2976	16.096		8.896	24.7616		8.896	22.5088		7.8272	156.179		15.7504	19.5072		18.2976	17.9456		19.5136	8.256		15.7632	12.0192		8.16	16.256
12.736	6.304		9.7536	5.6		9.7536	19.5584		7.6928	32.704		18.1504	17.0624		12.736	16.6464		11.7248	40.6208		12.1536	36.6976		9.76	14.8992
14.5728	13.536		5.248	6.2336		5.248	13.184		5.5488	5.9968		13.1072	6.9376		14.5728	6.1568		16.2624	56.6208		15.872	13.0944		15.328	234.246
13.248	18.7264		18.2272	5.6832		18.2272	108.07		24.0512	133.466		5.6192	19.7184		13.248	98.6816		11.8016	28.7424		31.1168	18.9376		16.1152	18.2016
22.944	70.7072		5.9328	15.3856		5.9328	27.9616		5.5296	7.6608		17.2736	18.2272		22.944	24.32		11.6608	9.1712		20.2944	17.8048		23.1872	25.2096
16.4544	16.3328		23.3664	17.7216		23.3664	24.0192		6.0096	14.2144		18.208	26.0544		16.4544	11.2064		10.112	40.3392		16.5568	18.6432		32.8576	9.8176
17.1776	6.272		7.9424	14.6112		7.9424	10.9824		6.7648	7.0464		8.1856	14.7136		17.1776	17.5424		20.0448	15.2832		19.5264	19.264		11.8656	23.2448
18.0928	28.9088		12.3264	11.2384		12.3264	17.8496		15.4112	7.8016		18.4576	21.9136		18.0928	9.6896		6.3552	6.5024		13.0048	17.2928		17.9328	16.0448
6.8864	24.0832		4.7616	162.637		4.7616	13.1584		7.1424	9.92		26.624	159.866		6.8864	20.0256		4.864	14.8992		13.0432	17.408		22.5088	15.3856
4.5632	6.5152		12.2368	20.7744		12.2368	20.8128		14.784	19.9296		37.9904	32.6976		4.5632	11.6928		7.008	37.6512		18.2016	10.784		23.2384	15.3984
13.6896	13.8432		16.64	11.1104		16.64	14.9696		7.4176	16		12.1984	12.7936		13.6896	11.8144		17.7152	14.2464		10.016	20.1856		29.952	8.4416
15.872	17.8816		12.9152	24.1664		12.9152	22.7008		6.5792	8.9536		19.9936	25.4208		15.872	48.0512		4.608	57.0496		15.5648	16.9472		13.2608	19.904
12.544	15.2		18.1504	14.0864		18.1504	15.648		7.6736	16.9088		36.1088	16.576		12.544	19.936		90.5088	16.736		19.84	5.664		8.0128	23.744
13.92	16.3072		6.6112	16.288		6.6112	15.2448		5.376	5.8048		9.3952	7.04		13.92	64.1344		11.8208	29.952		41.408	19.9232		20.6848	8.4096
16.2816	15.1744		5.2416	24.6144		5.2416	22.2784		13.1456	19.9488		13.3056	14.24		16.2816	12.7232		11.6736	34.4384		17.4464	19.8656		21.9584	24.064
15.1232	11.904		8.1408	10.9312		8.1408	13.3632		15.3984	13.9328		13.5808	17.5296		15.1232	13.6832		14.2912	30.1312		9.248	5.7792		16	6.1376
17.4272	22.4		4.9408	18.944		4.9408	13.152		6.8928	10.464		143.955	8.8832		17.4272	46.2976		8.6336	23.52		34.2656	15.52		15.9552	12.9344
16.2176	15.6224		10.4576	9.5936		10.4576	12.128		36.3328	10.6176		20.0576	22.048		16.2176	20.5952		14.72	28.6144		12.2176	16.4096		13.2032	195.366
12.8448	33.5168		6.4384	18.4064		6.4384	13.3568		5.0624	10.8736		32.8128	17.0048		12.8448	36.4224		5.9648	24.9152		17.2096	11.8464		16.6592	23.5904
15.4624	14.656		13.0816	11.52		13.0816	7.8464		9.7408	10.2272		19.2576	7.7696		15.4624	9.0048		20.6912	32.3008		11.2576	13.8176		41.1456	33.0176
19.4752	22.6176		9.0048	21.9712		9.0048	116.685		6.8864	5.0688		17.3952	15.3152		19.4752	7.3984		6.5024	24.9856		12.6976	21.2672		21.2736	29.184
11.4816	4.5568		13.4208	14.9952		13.4208	11.6352		6.3744	30.6688		12.6336	22.3872		11.4816	41.8816		9.5168	7.7248		25.248	14.7008		13.7152	21.1584
34.7328	33.344		7.3536	4.9472		7.3536	13.0816		12.544	133.766		10.4128	25.8304		34.7328	18.8352		18.24	6.9248		10.0608	17.0368		16.8576	27.2512
18.7712	3.8272		20.3776	13.8304		20.3776	19.232		14.9056	12.5184		7.584	5.7536		18.7712	8.6592		5.8816	42.3296		16.16	13.696		6.5408	19.3216
18.1376	28.2816		9.7088	5.7472		9.7088	10.0608		4.8256	7.3216		13.1648	8.5696		18.1376	36.7808		8.576	38.2656		8.6144	15.9232		15.0016	13.376
13.312	15.3664		9.8112	20.4544		9.8112	13.2992		9.2928	20.2944		25.8944	18.9824		13.312	12.5568		7.7696	67.7376		17.9904	16.4416		5.3248	6.336
17.8304	22.5472		11.8848	1.344		11.8848	9.6064		9.0624	8.6592		14.2336	8.0064		17.8304	13.8752		10.784	16.512		14.2272	13.9392		28.8832	62.8736
19.1168	11.6992		12.0128	6.5216		12.0128	4.7424		7.104	17.0688		111.142	14.912		19.1168	12.4096		16.9472	24.9664		25.2992	22.304		21.3568	11.0272
51.8144	18.2912		9.7984	8.48		9.7984	14.2976		5.7472	6.1952		36.2368	29.3312		51.8144	20.8512		8.0768	23.1936		161.875	22.2336		12.416	22.2848
7.6608	20.064		20.1088	21.4272		20.1088	16.9984		10.336	10.6304		123.123	19.4304		7.6608	38.6496		12.8768	51.0144		18.8544	20.7744		16.672	9.7408
38.5024	15.008		14.6112	23.9936		14.6112	10.048		8.2944	11.0464		26.08	231.91		38.5024	25.792		13.5936	65.8048		12.3072	18.2848		29.0944	19.9616
28.9856	6.0416		7.6544	10.6752		7.6544	10.72		9.6128	3.968		11.0656	32.9856		28.9856	69.952		14.8992	163.994		16.3712	10.6176		28.5824	22.0288
15.872	16.8256		16.128	9.6768		16.128	13.4272		15.5456	4.7552		22.8352	16.3328		15.872	28.6976		12.384	10.0736		7.9872	19.2704		13.28	124.755
19.1872	17.8048		28.544	5.76		28.544	11.648		8.2816	91.072		13.1072	16.2688		19.1872	24.832		8.7104	25.1136		17.6704	13.7664		12.0768	17.696
8.5376	11.6288		11.3152	12.7296		11.3152	18.3424		8.352	10.8992		12.608	6.56		8.5376	6.2912		7.0272	21.3376		19.7504	10.7264		16.0576	4.5184
7.9424	32.1216		7.4496	12.7296		7.4496	13.4144		15.3792	6.592		11.968	14.6816		7.9424	26.5152		5.3632	12.1664		16.4928	17.4656		151.878	35.3344
14.4896	24.6912		4.8064	15.1488		4.8064	10.816		6.5088	15.1744		10.6688	15.2		14.4896	49.152		14.848	9.6384		17.0048	11.712		122.605	354.31
19.7696	211.45		12.9152	18.3488		12.9152	18.1824		4.0512	18.1824		107.699	5.4144		19.7696	7.9616		6.1952	41.5104		10.496	22.3232		22.2336	37.3824
14.0928	16.0192		277.53	22.88		277.53	23.3792		6.5024	10.624		24.5376	20.1664		14.0928	43.8336		21.5296	37.5552		13.2608	13.28		16.64	22.2272
5.024	13.2096		7.9488	13.216		7.9488	8.3264		10.72	16.5888		35.648	17.5808		5.024	69.0688		23.6928	24.5376		19.8336	14.7456		16.3968	194.835
11.4816	24.928		9.5744	6.5408		9.5744	11.0208		8.4416	21.6832		15.0144	34.8864		11.4816	4.9344		6.3424	8.3328		15.52	14.6624		14.4896	41.3184
13.056	48.2688		15.0656	6.1504		15.0656	12.0512		12.2368	14.3872		57.6	19.2512		13.056	30.5728		22.9696	9.5488		11.8656	25.344		176.038	18.8544
17.6384	106.246		16.2304	17.5424		16.2304	5.9648		11.6736	34.6368		19.8592	13.4016		17.6384	54.7392		15.7312	27.1808		23.7568	13.7536		44.4352	22.944
19.6544	54.3744		17.1648	26.1952		17.1648	18.304		5.184	6.432		16.064	23.0976		19.6544	17.92		35.0336	11.648		18.3488	21.4144		15.6672	17.0304
4.4224	7.9488		13.0368	23.9488		13.0368	14.56		6.7072	26.688		14.2592	13.3568		4.4224	12.1344		16.0832	32.6784		22.72	15.776		23.7056	51.232
17.2288	26.5408		20.096	13.9776		20.096	16.032		5.2352	17.9136		39.6864	21.3888		17.2288	16.0064		8.736	12.1536		29.3248	19.5776		29.0944	6.5472
4.8512	9.2032		6.6176	19.0656		6.6176	28.7936		13.7984	7.6032		14.1632	27.8144		4.8512	44.1472		17.6256	8.5632		23.9104	14.9056		21.536	36.9088
21.9328	24.5248		6.656	19.6928		6.656	19.0144		6.2272	22.6048		16.0128	6.8544		21.9328	13.4016		15.2448	15.3984		15.0656	20.4736		17.3952	17.1136
13.344	12.416		11.8848	21.6896		11.8848	18.6112		9.9712	13.8624		37.2032	10.6368		13.344	21.6192		21.9456	85.344		18.1504	25.9008		6.176	44.608
16.0832	16.7296		14.5088	30.0928		14.5088	4.4864		5.2224	9.632		17.0304	15.104		16.0832	13.6192		13.024	18.1312		7.6864	13.7344		18.144	77.4912
19.4496	9.344		10.3936	12.4608		10.3936	3.936		6.4512	16.064		14.3424	15.232		19.4496	10.5664		5.7408	35.0976		16.9728	20.2816		13.3184	19.7248
12.3968	20.6528		16.9024	16.1088		16.9024	17.7856		7.3536	14.7392		10.1248	10.4576		12.3968	9.8816		11.232	24.9152		6.4	16		15.7184	30.3104
8.6592	12.3968		12.3264	123.661		12.3264	10.0416		19.5456	6.304		24.9856	31.04		8.6592	10.6752		11.36	21.9136		20.9152	13.2224		8.5376	26.4448
22.5728	6.2464		21.5936	7.6096		21.5936	17.6064		12.2496	8.2304		26.0992	7.552		22.5728	27.6224		5.8688	6.9184		24.448	13.1712		14.7264	58.7904
16.2176	18.9056		13.6	16.2112		13.6	12.4032		6.6816	10.8736		15.9808	27.1872		16.2176	23.1296		13.6512	43.2		20.864	16.0768		9.1712	28.5376
17.2224	10.9376		14.8544	17.6064		14.8544	10.5728		15.1296	22.5792		10.496	16.5824		17.2224	4.2432		28.7872	29.4144		7.0848	16.6528		12.3712	59.8592
7.9808	15.5776		22.0928	11.9616		22.0928	6.592		5.3952	5.8176		17.0816	18.8352		7.9808	15.0016		91.0848	11.648		18.0992	18.3424		9.6896	121.92
5.344	23.3536		9.6576	13.7856		9.6576	36.7104		7.4368	13.12		26.7328	12.2304		5.344	21.9008		19.328	43.2576		35.0848	18.3616		6.208	27.648
11.4432	5.8368		18.7968	17.6768		18.7968	22.7136		5.3056	6.1952		36.1408	14.6176		11.4432	19.456		3.8464	44.5312		10.5024	14.0032		15.3344	39.7504
6.5408	23.3984		6.8096	9.8368		6.8096	15.392		5.1968	5.7856		36.8704	17.1968		6.5408	39.1296		7.3792	16.2688		20.3712	15.3216		13.632	16.0128
4.9344	29.4848		14.0608	5.8176		14.0608	15.744		10.5344	23.8656		46.1248	21.4464		4.9344	27.904		13.0688	14.496		13.984	9.6256		7.4368	19.4496
10.2976	16.8064		17.0688	10.08		17.0688	14.4064		6.9568	9.1712		17.4592	12.5952		10.2976	70.7904		19.04	21.824		11.1232	17.9584		4.4096	14.2464
15.4688	10.8416		19.3856	8.0384		19.3856	28.3648		12.5888	12.0768		16.7424	19.1104		15.4688	14.656		15.8592	9.5936		6.6304	18.8864		34.464	29.7664
6.592	6.144		3.3472	9.8624		3.3472	23.6992		9.2928	10.9504		31.68	23.5904		6.592	5.5488		16.2688	32.4672		18.784	16.6464		7.4496	101.766
7.8784	27.296		10.944	3.2384		10.944	20.6784		9.6	2.72		270.547	34.2144		7.8784	24.1536		8.7488	15.9552		16.256	33.0752		9.7088	31.5072
12.544	10.848		13.28	13.9712		13.28	13.3568		13.8496	12.2752		14.7904	28.352		12.544	27.0336		30.6624	15.8656		14.1952	13.4784		25.7728	33.0048
25.7728	24.3328		20.7232	12.9152		20.7232	16.0192		13.76	139.008		23.4368	22.4832		25.7728	9.568		14.6368	6.8928		16.0192	11.936		7.7184	23.0912
11.1488	24.5888		14.272	14.3744		14.272	15.5008		13.312	11.8976		26.5472	22.752		11.1488	44.1472		10.8992	6.4256		19.6608	16.7168		6.7648	123.136
14.4896	7.5712		12.9152	8.8832		12.9152	17.2416		18.6496	15.8464		25.8048	13.7472		14.4896	6.624		8.6208	9.0816		31.7696	3.6736		19.3984	21.1648
23.7504	12.7232		4.8448	25.5296		4.8448	14.8608		17.9008	13.9712		177.203	40.7552		23.7504	13.8112		14.7584	110.24		11.6864	16.352		10.9056	288.589
31.1616	24.9408		10.2208	21.984		10.2208	17.1456		14.6752	11.3408		8.1664	22.112		31.1616	18.112		14.976	16.032		24.16	3.4048		14.4512	24.6912
18.2656	6.9504		12.3648	12.6592		12.3648	11.392		7.1488	8.2432		22.0608	21.0048		18.2656	28.9856		20.5056	32.1152		22.72	18.0992		18.208	198.285
10.5728	16.9472		14.368	18.0608		14.368	10.4256		5.5744	15.0656		25.9264	16.3264		10.5728	38.0864		5.9904	12.2048		18.592	15.136		15.9616	14.112
14.016	45.7472		6.1376	11.2832		6.1376	11.0144		10.2976	15.8272		21.5424	30.6048		14.016	10.8736		18.6048	12.9024		19.904	17.12		4.832	14.24
12.864	9.5104		18.304	10.0416		18.304	15.9616		3.52	18.592		20.6464	22.3616		12.864	12.5312		8.4224	23.52		18.1312	13.1392		10.208	98.624
7.072	21.5616		17.6896	24.6784		17.6896	12.1792		15.0208	6.1952		13.44	20.1664		7.072	3.8976		8.5568	321.843		9.472	13.1328		15.9424	14.4064
13.408	20.2112		10.8672	14.2016		10.8672	21.856		8.7296	5.952		30.304	15.9296		13.408	14.016		16.096	11.136		14.2016	5.44		5.0944	16.5888
6.2464	21.1456		18.8864	17.0176		18.8864	11.904		4.6336	11.328		19.616	16.3712		6.2464	174.874		26.1376	27.7888		14.7136	3.8016		19.5584	25.3888
19.4112	10.5856		15.0016	12.2816		15.0016	19.2256		5.7984	18.6496		23.7312	21.4976		19.4112	12.832		9.3312	31.5968		14.4704	17.2224		26.7264	15.8464
9.5872	26.9824		11.2576	17.3312		11.2576	18.3424		15.1168	16.224		174.509	16.448		9.5872	17.1904		8.5952	110.861		19.4176	22.2464		13.7024	30.7328
9.056	46.304		6.8992	15.8144		6.8992	23.2512		5.4528	25.6128		31.392	6.272		9.056	8.7104		12.0128	30.8096		29.504	20.2432		18.304	9.6512
21.376	23.1552		14.592	10.4128		14.592	16.1728		11.6736	17.0752		13.1968	27.1104		21.376	204.608		8.896	18.944		19.2896	22.0992		6.6368	21.1904
12.928	14.1504		18.6752	13.408		18.6752	20.5056		13.3184	14.1312		28.8256	5.0496		12.928	34.5024		14.6304	16.4672		9.3248	7.5392		13.5296	17.2224
16.8832	20.0512		9.1328	19.9424		9.1328	8.0576		10.3104	15.4112		8.0192	14.6048		16.8832	20.2304		9.6512	34.5856		18.1376	14.4704		25.44	23.1808
12.7296	26.7264		8.0128	10.24		8.0128	15.2576		18.2784	213.466		34.1888	12.4544		12.7296	9.5616		27.8976	15.5392		14.816	10.1696		16.7616	7.8784
14.9312	14.2336		19.296	12.8512		19.296	11.5456		26.0416	14.1888		26.7456	11.904		14.9312	25.3504		25.1008	90.9888		16.704	13.088		15.4624	45.6192
19.2832	16.8384		17.12	9.2864		17.12	38.0864		4.4864	6.8864		10.8032	25.856		19.2832	20.6784		16.7424	22.9376		31.9552	17.6704		31.1552	13.824
17.4848	8.064		12.1152	7.3728		12.1152	5.6128		18.1312	94.5664		27.9616	26.0032		17.4848	30.016		5.6064	36.7296		29.6384	19.0912		12.704	14.6048
12.256	26.816		14.6752	5.408		14.6752	20.704		4.6272	10.6048		16.032	17.1712		12.256	11.3216		121.542	28.7104		25.7472	20.9088		13.3184	58.9568
20.736	8.1728		16.48	18.784		16.48	12.8896		15.0912	44.1792		11.6288	21.2864		20.736	13.7792		11.1104	7.264		22.2464	17.7152		12.6848	25.9072
9.9328	13.184		17.6896	6.7776		17.6896	12		2.368	25.4272		15.008	16.8384		9.9328	11.0784		17.0176	10.3488		15.0848	14.2976		10.1632	4.608
18.304	35.0464		5.1136	11.0912		5.1136	44.2752		12.2112	31.3344		11.9296	36.704		18.304	20.1472		11.008	40.5568		15.4176	15.8336		2.8288	54.2528
163.341	10.7072		19.6416	14.2592		19.6416	12.7488		7.2448	6.6176		40.4864	11.0016		163.341	4.832		11.8336	7.7632		28.0448	21.12		137.088	36.1408
20.8064	56.0128		15.9744	16.2944		15.9744	10.5664		4.6016	11.1616		19.9424	24.6976		20.8064	13.3952		16.736	23.5136		17.8048	7.904		8.288	16.224
4.576	9.6192		14.752	11.7056		14.752	17.792		7.6224	20.128		10.3616	26.592		4.576	20.2368		6.1184	5.0304		16.9664	16.96		7.4048	12.4736
16.5056	7.3024		14.7392	7.2064		14.7392	13.4208		7.9168	176.736		28.96	8.672		16.5056	13.3952		9.792	37.12		41.9008	11.2192		30.8224	15.9616
11.6352	20.7744		16.0768	21.1776		16.0768	10.4192		9.024	32.1664		13.2864	29.1008		11.6352	22.5664		7.9744	28.5248		10.5472	32.8704		24.512	17.2992
15.2	24.352		5.9008	8.1792		5.9008	10.5728		6.7712	10.176		24.7872	11.104		15.2	7.008		7.0912	16.1088		27.8656	14.272		12.1152	303.418
20.5568	12.544		10.336	11.0656		10.336	16.064		9.376	27.3728		17.8048	9.5296		20.5568	47.3536		5.4464	13.1264		34.9632	13.152		12.96	18.0928
30.1696	5.9584		17.7024	14.6304		17.7024	5.5872		10.2272	19.6032		14.1376	37.728		30.1696	16.864		17.5808	88.4224		14.56	22.5408		17.152	29.9328
14.1056	189.459		6.6944	9.856		6.6944	16.9536		7.8784	25.4592		14.9376	21.5232		14.1056	14.2272		12.4224	11.3664		21.2544	14.0288		19.296	21.1712
6.9632	18.432		6.5152	18.1888		6.5152	18.6496		10.1312	9.3888		15.7824	22.528		6.9632	208.634		12.4224	120.006		12.9728	37.5424		14.2272	21.0624
16.1664	18.176		10.2464	10.016		10.2464	14.7072		8.6208	24.2368		11.2064	15.5072		16.1664	13.9328		12.6976	31.5328		24.3264	18.8032		14.208	13.6
14.6112	18.7008		11.6352	11.6352		11.6352	17.3376		13.3184	28.2432		16.9344	23.168		14.6112	9.504		12.9984	6.9376		21.5616	9.5808		15.1744	65.6768
16.9024	18.5728		15.7632	9.9328		15.7632	4.7296		5.5104	21.088		10.2336	18.2976		16.9024	18.1312		5.2288	5.7728		19.5456	7.8208		6.9632	43.0144
20.4928	21.6896		21.2864	24.192		21.2864	12.96		20.3328	14.2336		13.2928	31.2256		20.4928	8.5248		6.5216	9.3952		28.0448	9.6512		12.896	19.3792
4.512	12.8512		13.8048	7.7824		13.8048	11.9104		5.856	52.2816		17.8944	21.216		4.512	31.4816		7.6544	48.2624		37.5552	21.184		18.816	13.4336
20.2688	15.0144		35.0976	21.5744		35.0976	19.3728		6.8608	159.712		31.9296	14.336		20.2688	37.5872		5.0496	17.6128		19.3664	14.1312		16.7552	34.8352
13.824	16.4352		17.632	14.5792		17.632	19.552		6.08	18.3808		60.6336	10.9248		13.824	28.7552		13.1072	21.1136		9.2864	16.2496		46.5216	40.6912
32.9728	31.0912		17.9904	11.072		17.9904	9.8432		15.9232	20.8256		32.48	21.8112		32.9728	89.9648		14.7136	21.9648		9.2096	14.4384		15.7056	13.6064
5.9456	6.8288		15.7952	13.2352		15.7952	20.1216		3.4112	116.378		19.0976	16.2688		5.9456	45.4272		19.3856	18.2272		263.885	6.2016		5.7152	5.2672
29.3696	7.136		9.8752	15.1936		9.8752	6.1632		14.144	24.992		26.2592	5.568		29.3696	16.352		5.9328	53.888		36.992	11.3344		22.2656	12.2112
20.096	10.7456		5.5744	11.6864		5.5744	7.2768		7.0656	9.7408		20.7808	27.3728		20.096	11.8976		13.1392	11.808		14.72	13.0688		16.1856	9.0816
45.5616	20.352		10.0096	16.128		10.0096	57.9648		11.8784	13.8304		19.9296	33.0496		45.5616	7.1936		15.4112	25.5552		11.1488	17.0816		44.4544	30.9696
14.816	18.784		16.7168	24.3008		16.7168	29.1712		11.4624	9.6		10.144	8.7488		14.816	15.488		9.152	36.4736		20.0704	13.2672		33.984	16.6656
18.0736	25.3248		3.3344	17.9136		3.3344	3.36		7.1872	18.7776		9.0752	18.6944		18.0736	8.4864		6.72	34.8992		10.4256	16.8448		120.858	11.7568
14.9248	10.1376		8.8704	102.886		8.8704	4.992		12.9344	13.7088		19.7952	23.7952		14.9248	12.832		5.6832	21.6256		15.2	4.9088		21.8944	131.763
6.1248	30.6816		14.2784	15.5968		14.2784	7.0592		30.6624	11.8912		28.0448	19.8208		6.1248	21.1392		9.2864	11.7312		16.2496	15.744		19.9104	42.4192
19.7824	21.0688		92.4416	13.5296		92.4416	22.9056		7.2128	8.3456		8.2176	15.5712		19.7824	13.2224		6.176	12.6656		14.0864	14.464		14.0608	22.2208
17.2928	12.1408		8.5056	16.0128		8.5056	17.0496		8.5184	9.1328		41.6576	14.6624		17.2928	5.8496		11.6736	60.7744		14.2464	5.1136		20.7232	14.2784
10.8096	3.1104		14.4704	15.7056		14.4704	23.6736		16.256	24.1856		18.752	264.787		10.8096	42.0288		8.512	126.138		13.8304	14.7712		7.5392	61.7536
22.5408	14.2144		6.9888	13.7152		6.9888	18.432		13.504	13.5872		183.526	17.4656		22.5408	7.1296		12.608	13.7344		14.8096	27.5776		48.1088	9.056
16.8832	15.5776		9.792	25.0304		9.792	314.925		7.3088	21.8624		50.2272	25.376		16.8832	10.3168		9.9392	19.2384		14.8864	19.6544		9.3376	11.584
24.1024	26.1056		18.624	32.5952		18.624	57.8624		7.9488	11.3408		11.9424	5.0112		24.1024	8.6912		7.1168	197.613		16.8064	11.5648		20.9792	41.9456
25.6768	17.1008		11.7056	9.3952		11.7056	6.528		7.7888	8.9024		165.779	23.3344		25.6768	13.4592		15.4816	104.819		23.0912	9.4272		19.3216	32.736
19.1872	17.0432		9.7408	19.2768		9.7408	21.2288		19.2384	21.1584		23.1424	20.9792		19.1872	19.5392		18.2656	170.624		21.2608	14.528		12.0384	156.666
16.4608	14.3232		16.2368	8.6144		16.2368	14.6304		13.2416	46.8288		23.6416	2.688		16.4608	11.7824		7.9744	44.8896		9.4656	22.6112		20.2112	168.429
3.9552	14.1888		13.3952	18.4768		13.3952	19.9616		7.9424	179.002		12.4416	14.8544		3.9552	38.5344		8.704	23.9616		14.8928	8.4416		8.4864	4.2432
8.3776	28.5312		7.5776	10.4704		7.5776	5.376		6.6752	9.952		29.2864	9.6256		8.3776	1.8496		7.9552	27.4048		9.024	18.0224		7.4752	9.9136
14.5408	85.0496		6.8288	14.4384		6.8288	19.4624		2.0544	10.2016		26.0352	26.4		14.5408	19.3152		6.8224	40.6784		41.6512	11.4816		22.2976	25.5616
25.1392	16.7872		8.0448	17.8368		8.0448	15.6224		2.7008	6.816		6.3552	7.8912		25.1392	23.904		21.5232	19.488		13.3952	14.8992		25.1008	73.952
7.136	16.096		29.0048	9.44		29.0048	12.96		7.0976	19.5584		53.5232	9.2608		7.136	31.9488		8.0128	31.68		22.1504	8.7808		46.2592	29.152
7.6992	9.0944		8.1792	14.1568		8.1792	21.472		9.2928	22.4896		41.0048	13.9008		7.6992	7.0912		10.2592	57.9776		27.8336	10.3808		14.1632	26.9376
14.9632	184.922		6.5408	12.4928		6.5408	26.2144		6.2976	6.3936		31.68	7.936		14.9632	13.4912		11.3088	31.4688		10.9696	8.7872		14.5472	22.144
14.1312	20.9984		10.048	23.552		10.048	31.2384		12.5504	18.112		19.5968	10.592		14.1312	11.1104		8	20.6272		32.896	18.7776		12.7808	27.4496
16.96	18.2656		22.6816	15.6352		22.6816	6.0288		7.8592	148.051		29.9072	28.1984		16.96	15.4432		4.6656	25.7344		38.0736	3.1488		7.0016	41.728
11.8016	8.0704		4.7808	18.3488		4.7808	17.3632		7.1232	17.7088		27.04	15.1168		11.8016	24.608		13.5488	55.456		5.8432	8.4608		9.2288	72.0704
14.0288	13.44		16.768	15.7696		16.768	19.8464		6.7136	6.7776		20.2752	13.3248		14.0288	11.9936		9.4336	9.1072		10.4448	17.1648		5.4976	17.952
16.928	14.6368		25.9264	16.2944		25.9264	25.3568		7.8592	236.762		122.285	7.8336		16.928	3.0016		20.7552	68		14.0032	21.12		4.9216	25.312
11.2256	14.9696		7.5456	13.4592		7.5456	6.7328		7.0464	5.0432		24.6656	8.4992		11.2256	6.6816		11.2384	9.3632		20.416	40.7808		20.7296	13.4912
23.712	13.3056		10.9376	10.6176		10.9376	20.4736		10.5728	2.6112		13.3568	20.5696		23.712	7.5328		25.8176	13.9712		13.5168	34.3104		7.5008	20.0768
6.144	22.6816		11.6032	7.8464		11.6032	11.7376		6.7328	11.968		12.7616	13.0304		6.144	19.2768		10.1376	21.9648		21.4272	10.656		10.88	16.3136
16.16	16.5248		17.1904	23.9872		17.1904	12.128		7.4048	73.5936		10.72	7.84		16.16	10.0672		6.24	25.3056		20.384	29.9904		25.28	8.2752
6.1696	16.128		8.416	13.952		8.416	15.3408		13.184	8.2176		132.474	26.0544		6.1696	60.2432		9.792	65.4656		13.3504	26.8928		10.5984	25.5168
11.8272	15.744		13.6832	10.3936		13.6832	24.288		8.224	79.0592		29.984	10.8352		11.8272	4.5888		8.8128	31.8592		15.9744	18.6496		6.3296	18.1376
16.7488	12.3328		14.4128	13.0688		14.4128	20.7424		9.3184	13.0496		55.232	14.8416		16.7488	20.7168		4.5248	19.2896		7.4496	5.6832		6.4832	12.4416
21.8432	14.4064		7.6544	13.2288		7.6544	7.712		8.2304	4.1088		14.4448	14.7008		21.8432	17.3056		22.0864	9.28		25.3376	15.3728		7.4368	19.0464
17.9456	18.7456		10.3936	9.472		10.3936	25.3632		11.6864	13.6064		15.8848	25.376		17.9456	17.728		10.24	6.912		21.2928	18.4		14.3872	54.1952
12.5568	10.1952		13.728	8.9152		13.728	12.864		12.8	15.8976		121.69	19.968		12.5568	8.4544		12.2368	21.0304		33.5936	14.3744		10.1312	54.2464
19.9488	85.6064		7.84	19.5648		7.84	9.76		16.7104	24.7552		7.1424	24.9216		19.9488	18.5984		14.624	60.1344		18.592	7.5456		12.7936	21.5936
13.0944	4.9152		8.3008	7.4944		8.3008	14.1504		14.368	15.7504		37.8496	31.4368		13.0944	18.0288		6.4896	17.4912		20.2304	9.0688		3.5968	71.232
12.9472	23.4176		23.104	4.5376		23.104	14.496		4.9024	38.2912		15.68	16.4992		12.9472	31.936		6.5024	48.4672		16.7296	16.2752		19.7696	35.9936
9.4976	9.5936		22.4576	8.4608		22.4576	25.8752		5.4592	7.712		19.2448	7.2384		9.4976	37.8624		11.0784	13.7408		30.368	21.0688		11.0848	117.645
14.6368	16.8448		21.0112	10.2208		21.0112	22.8032		6.9632	15.3088		31.8464	21.952		14.6368	14.3808		6.1184	29.1392		30.1952	8.3136		5.0752	129.542
11.84	21.8688		7.5136	22.016		7.5136	10.5152		13.504	9.408		25.7216	14.624		11.84	31.8464		6.0608	40.3456		9.7984	18.144		6.144	49.408
13.408	12.8832		7.7056	12.5568		7.7056	15.296		20.2496	8.6336		14.9568	18.016		13.408	14.2592		17.408	28.896		11.84	18.6624		21.3888	23.5264
8.0192	13.3632		17.44	15.808		17.44	26.9056		14.8672	17.9264		14.72	24.9152		8.0192	11.8592		6.5024	34.6944		18.6048	5.216		21.0432	22.6816
20	19.0272		6.7136	18.9504		6.7136	13.8432		9.568	20		12.9088	15.744		20	17.2672		8.4992	14.4256		22.9056	9.8304		17.3888	105.741
5.2608	27.4368		17.6512	21.0944		17.6512	7.4752		4.7552	12.5696		23.6928	12		5.2608	13.6832		20.1344	13.952		21.76	18.368		12.736	15.6352
15.9296	14.7136		12.6784	11.9232		12.6784	14.528		14.9632	7.616		22.5024	23.6672		15.9296	15.6672		15.1424	6.9312		35.4368	15.1168		14.3744	67.2512
6.9056	17.3632		15.3984	76.608		15.3984	15.424		2.5728	13.216		12.2944	13.2032		6.9056	24.6144		18.7904	11.1488		12.768	13.6896		15.744	23.0208
22.4896	14.6944		23.8784	6.7968		23.8784	11.0528		16.6016	11.6992		3.5328	6.2784		22.4896	25.376		6.7648	11.1488		19.7696	16.8256		6.3104	7.8272
21.6512	18.8224		16.7552	4.864		16.7552	15.1104		14.752	25.4592		84.8704	20.4288		21.6512	22.2976		10.784	26.208		39.0528	10.7968		23.04	21.3888
18.9504	23.648		17.9584	55.7632		17.9584	14.4256		8.4416	133.792		15.808	15.52		18.9504	6.304		8.0768	6.7072		18.752	16.0576		15.1552	118.17
11.2384	14.6624		16.736	15.776		16.736	23.0784		11.9232	34.1888		128.666	6.6112		11.2384	16.16		17.0688	50.8416		17.8496	14.2912		7.5072	16.4544
7.8656	10.7008		13.1392	23.9552		13.1392	19.7504		6.4128	37.2352		17.3824	153.427		7.8656	35.4496		7.8464	12.7168		7.0656	16.8256		17.8624	21.9392
6.88	16.96		11.8784	120.864		11.8784	11.5008		6.88	16.9472		11.7568	15.616		6.88	20.6912		14.848	41.7024		9.8176	9.6768		11.9232	10.9952
17.9072	15.8528		26.6816	7.7824		26.6816	8.416		6.56	6.2976		25.0496	21.8304		17.9072	20.9024		13.4784	15.5072		28.6976	11.2512		18.7712	60.6976
6.4576	17.7088		28.0768	23.2192		28.0768	14.2592		14.816	11.7696		25.7536	17.2416		6.4576	5.1328		8.1792	37.5936		16.7552	14.912		18.2976	39.7184
18.7776	22.1376		14.24	6.3744		14.24	10.688		7.2256	12.032		14.3488	27.1168		18.7776	31.52		11.2448	9.1904		34.7072	19.7952		17.312	22.9376
6.3424	34.1504		24.3072	18.2784		24.3072	18.3232		10.3104	13.1008		22.976	8.8768		6.3424	8.7168		9.2992	27.1232		9.4144	20.416		14.0672	29.024
13.28	17.1968		9.2608	20.7424		9.2608	8.2432		7.8656	27.6288		23.2	16.6464		13.28	19.8976		8.0768	100.762		28.128	17.568		32.256	20.5184
5.2288	2.5664		10.688	24.3904		10.688	21.024		3.5712	9.6832		14.6368	16.096		5.2288	23.392		11.136	10.7328		7.0208	12.3456		17.824	38.9376
5.8176	17.7664		4.96	8.6784		4.96	15.6096		14.0736	16.1152		14.8608	47.8848		5.8176	21.7728		19.4112	9.8176		34.8672	12.9792		5.152	123.61
12.7808	8.32		18.8224	10.2848		18.8224	134.15		8.0512	40.8192		121.286	9.984		12.7808	16.3456		13.1072	51.8336		13.9712	16.3904		18.8288	17.152
7.0016	18.3488		6.7008	24.0768		6.7008	14.5728		4.0256	23.392		28.5888	12.9216		7.0016	43.7376		5.8432	16.192		32.2624	14.3744		15.3088	20.3328
17.8432	30.4896		16.7424	7.6224		16.7424	11.3472		5.0304	20.0704		9.9264	31.6288		17.8432	5.216		8.1792	144.659		21.7088	28.9472		18.464	129.229
7.5648	10.976		10.0288	13.7984		10.0288	14.1312		4.7616	14.2016		35.3792	11.3536		7.5648	16.1792		20.9856	43.3792		13.9456	15.136		18.1888	34.7328
5.3824	15.2256		14.3616	6.8608		14.3616	7.68		8.0704	14.2336		25.984	52.7296		5.3824	6.0608		12.0832	18.5984		15.264	7.8848		15.9872	26.0544
16.6656	12.9408		6.5344	9.0304		6.5344	12.4992		2.624	10.7008		27.8208	106.509		16.6656	5.696		17.2224	40.4608		17.3888	12.7616		21.568	29.9584
17.3504	18.496		10.976	14.5856		10.976	8.2432		9.9456	21.3376		29.8048	8.1728		17.3504	21.696		6.5792	10.7904		14.5984	21.1264		13.5616	51.712
13.3888	37.6768		6.5408	11.776		6.5408	18.8608		7.2704	12.7232		10.2336	17.1008		13.3888	13.7408		19.5392	37.8496		9.1904	32.4928		18.272	14.4704
16.8896	24.6912		10.752	57.7216		10.752	7.2576		10.9376	34.688		12.6144	12.128		16.8896	32.4288		21.0368	35.1168		32.6528	14.6304		5.504	20.0832
82.2208	7.7312		14.5984	30.56		14.5984	13.4656		7.8528	9.8176		24.9344	26.7136		82.2208	24.5696		7.5136	12.0768		20.032	21.0688		80.1536	53.6192
14.2016	9.6896		9.5232	24.0704		9.5232	14.7264		4.6464	9.6384		43.1872	12.3008		14.2016	17.4464		6.56	33.6448		17.6448	5.824		15.3152	6.3552
16.5824	19.2832		15.04	5.3952		15.04	7.8976		6.8864	13.2288		25.6192	5.1136		16.5824	17.9136		17.2992	17.0304		15.936	18.0224		7.0336	14.2208
6.624	4.7616		11.36	17.1648		11.36	21.824		15.6672	15.264		24.32	12.3712		6.624	15.1872		10.1184	41.9264		21.7152	12.448		25.0048	44.1856
16.8192	15.2384		11.392	10.016		11.392	12.3584		6.624	12.7616		31.7312	27.1616		16.8192	26.0544		18.7392	18.272		13.9776	15.9552		10.8096	12.128
15.424	17.696		13.7664	10.4384		13.7664	21.5936		7.7632	4.9856		39.7568	17.472		15.424	53.4272		9.2288	11.36		24.7232	21.6256		15.8336	81.0304
15.808	11.1872		13.3312	29.8624		13.3312	11.1744		17.3184	18.1952		12.3904	28.352		15.808	78.0544		13.2544	17.9968		11.5584	7.5264		16.5824	11.7504
39.0656	4.6528		193.306	10.944		193.306	8.7488		10.9888	52.1472		25.2672	25.3504		39.0656	204.352		17.1968	6.9248		41.92	29.408		20.7424	21.9904
13.7664	13.664		8.64	35.6224		8.64	29.7984		3.3984	10.176		6.24	20.288		13.7664	43.264		10.6304	18.24		9.7792	7.9744		12.4288	23.8336
23.9616	155.251		12.2496	9.248		12.2496	16.6656		21.6192	13.2224		140.192	21.888		23.9616	160.794		14.4	46.9696		16.0832	14.1824		12.0064	66.9568
8.4096	16.3904		16.0896	3.232		16.0896	7.9744		8.3264	6.2848		27.0208	25.3312		8.4096	18.0736		17.8496	25.92		18.88	14.912		5.6768	22.8672
5.3824	14.9312		9.632	22.3872		9.632	6.1056		7.5968	43.232		12.7872	9.4848		5.3824	11.4112		12.0128	14.4576		11.4112	18.4896		14.6368	103.386
5.8816	23.2704		32.3712	21.7088		32.3712	10.528		4.8704	14.368		9.1584	33.2416		5.8816	10.752		16.5952	21.0752		21.344	15.7312		5.856	20.896
26.08	7.2512		15.744	12.4288		15.744	14.1376		5.7728	14.2656		23.5392	6.8864		26.08	13.4464		14.2912	27.9872		14.56	12.8448		13.4336	26.8544
8.1408	158.611		14.1248	26.6048		14.1248	16.64		8.7168	11.584		23.584	26.8224		8.1408	7.5456		11.424	55.5712		11.6672	24.2176		14.2272	219.347
21.5424	24.7552		8.1856	71.2128		8.1856	12.9536		6.112	8.7808		6.976	33.3376		21.5424	60.1856		16.8704	31.456		11.2512	18.3168		17.3824	19.04
15.9104	17.0816		15.7568	11.8144		15.7568	12.48		9.1008	7.488		13.1072	22.3296		15.9104	15.6544		8.9344	20.9984		17.1712	131.853		29.0624	5.184
18.5088	27.424		18.2528	19.2064		18.2528	8.4224		4.3008	146.259		22.6752	11.2512		18.5088	64.3648		9.2096	37.7024		29.7984	27.8272		16.6656	15.392
15.8464	8.1728		19.6608	6.6752		19.6608	7.7504		5.2224	5.3696		10.8608	18.7584		15.8464	12.7808		14.0928	7.7568		22.0864	12.5696		9.6256	11.04
9.8048	17.3248		8.2624	4.6016		8.2624	13.4656		7.072	12.1472		23.7696	13.6832		9.8048	65.4912		13.1968	6.2912		133.696	13.4144		26.1952	28.8896
12.3776	5.3696		9.2096	13.3888		9.2096	10.144		16.8128	7.3984		27.3728	26.9696		12.3776	14.624		11.0976	8.2304		7.1936	16.8256		23.0656	68.4992
24.8896	5.9072		18.5088	10.8224		18.5088	22.6624		11.8592	10.7392		24.1792	17.0688		24.8896	4.384		25.984	23.4816		8.3968	15.5264		9.6	19.6416
14.848	4.3456		19.0144	7.2		19.0144	8.7488		19.584	14.6688		17.2736	13.6384		14.848	22.9696		9.7664	32.928		24.6912	19.744		18.56	35.68
25.2352	16.2752		17.4144	5.3184		17.4144	19.936		4.5504	24.9472		129.024	7.0208		25.2352	3.7824		17.7152	35.8208		17.056	17.4592		90.2656	22.464
3.5968	12.8128		13.7856	17.5296		13.7856	6.816		5.9584	137.216		17.6384	4.8512		3.5968	10.4384		15.1552	10.9696		142.131	11.9168		6.8352	7.8144
14.2528	12.7744		11.8208	6.688		11.8208	2.944		23.1616	16.2816		21.6384	4.0576		14.2528	14.5024		29.5552	15.904		18.9056	7.5456		125.869	20.6592
6.4576	10.0032		18.3552	12.7872		18.3552	27.6288		10.496	9.696		17.3824	6.016		6.4576	22.464		10.8288	47.5136		16.5568	19.2256		10.9376	14.6496
17.6512	19.6288		28.352	138.822		28.352	16.2944		8.352	54.144		16.0256	23.4048		17.6512	6.0992		21.2864	21.7216		36.9216	11.0976		18.6112	6.0544
16.2624	14.7968		7.0336	17.6256		7.0336	20.9024		6.1696	7.0272		6.7136	13.6192		16.2624	12.4928		19.2704	14.9184		13.8496	28.5952		23.0272	39.0464
14.4576	12.7168		9.2864	11.1616		9.2864	4.16		7.8336	11.9744		12.8896	45.8944		14.4576	19.4944		6.8544	15.6864		16.9792	13.4912		13.9328	24.5056
15.1232	15.3728		13.344	21.3696		13.344	76.2688		11.3664	9.7024		11.232	24.6592		15.1232	11.2832		7.7504	9.7408		5.536	8.8576		12.8128	59.1808
16.4864	14.4		26.24	24.7616		26.24	14.1312		4.5568	96.9088		19.9168	20.4672		16.4864	6.7776		12.3648	11.0464		27.0208	10.8032		15.0144	21.9392
9.8176	14.9312		19.104	20.4672		19.104	7.9552		4.5824	30.688		13.664	23.6096		9.8176	12.0768		20.608	11.0656		13.1072	19.8528		20.128	19.0336
18.2016	14.0096		7.9936	7.5008		7.9936	12.2496		6.8736	9.2928		20.5504	27.7504		18.2016	73.4144		12.4608	20.0768		23.9552	15.1744		5.9328	4.4736
18.9568	29.8944		24.6272	16.8704		24.6272	9.9072		9.92	11.1552		18.2144	5.0944		18.9568	15.1488		13.4336	12.5248		6.56	7.6032		55.9744	10.7456
15.4816	137.632		9.8688	17.984		9.8688	17.8752		8.0576	10.6496		33.024	16.1408		15.4816	4.7744		6.5984	33.4656		18.752	17.92		12.8064	24.2432
17.216	32.4672		11.1296	22.5088		11.1296	17.728		12.3264	19.5904		37.8752	21.2672		17.216	31.5328		11.0976	19.1872		8.256	20.3008		14.5088	7.5136
15.9424	17.6768		10.7456	20.1344		10.7456	16.096		17.824	8.8128		6.5536	26.304		15.9424	5.312		15.8784	7.3856		29.1904	13.344		13.8752	37.7088
6.4832	8.2368		10.08	12.5248		10.08	19.3216		10.4	35.8784		136.301	25.6192		6.4832	11.68		16.9856	34.6752		4.9792	18.0224		8.1856	58.6432
25.4912	14.4832		9.0944	8.2112		9.0944	18.5472		7.2384	105.645		12.1664	15.424		25.4912	13.984		9.12	12.2112		25.3376	16.0832		19.0912	25.8688
59.9872	16.256		19.712	8.0128		19.712	16.0704		9.7408	11.5584		142.17	5.7664		59.9872	38.752		10.4384	13.12		28.576	28.3648		23.0784	14.3424
17.6192	12.4096		10.1184	13.0176		10.1184	7.5328		6.3616	15.0336		26.9056	25.8816		17.6192	7.264		10.9696	12.2304		18.7008	11.8272		5.856	11.9232
12.288	19.4048		8.4288	17.3248		8.4288	21.1072		10.8352	20.3264		7.4304	17.7408		12.288	15.7696		8.512	107.437		18.8288	13.4592		6.688	16.9856
12.4096	106.048		5.2736	16.6848		5.2736	26.3552		7.4112	111.699		20.7936	14.2656		12.4096	33.8112		6.784	13.4592		17.8432	24.9792		6.1952	8.9984
5.6448	28.8128		15.4944	14.8736		15.4944	29.472		4.8384	17.6768		10.4512	12.992		5.6448	124.902		5.0944	13.0368		16.6528	5.8944		17.3056	28.992
7.0592	6.0992		8.6592	117.274		8.6592	12.5248		5.6	11.5456		15.6288	14.944		7.0592	12.5696		5.3184	15.9616		9.5808	39.0592		11.0208	27.5712
13.4144	37.2672		85.8816	45.0496		85.8816	24.6976		10.1824	26.5408		12.5376	24.3264		13.4144	38.016		9.4272	27.3792		9.376	10.7904		36.2048	16.6976
13.1136	13.184		12.0832	10.2016		12.0832	10.5728		6.9248	15.2832		21.2928	22.5728		13.1136	12.2816		7.0528	16.2944		34.9184	8.7168		15.1168	11.7376
15.7888	18.688		17.4656	9.4464		17.4656	22.7072		15.2192	12.0896		16.2368	17.0624		15.7888	19.6096		18.1696	8.7808		18.6368	17.5296		9.9776	15.4304
13.8688	34.8992		16.2304	9.6256		16.2304	7.808		10.08	15.6224		20.2112	4.5824		13.8688	10.336		6.9056	19.9872		23.0656	13.824		11.9488	19.8784
9.632	21.7984		7.6736	19.4112		7.6736	29.5872		8.5824	10.5216		210.848	23.2		9.632	37.6448		5.824	14.752		9.7344	22.0992		15.488	15.1872
7.9296	12.7424		4.6912	13.472		4.6912	16.7872		14.2144	14.7648		14.8608	14.0608		7.9296	3.7376		17.3184	36.1088		11.4752	18.0608		16.9472	129.734
8.928	7.4112		12.9856	8.1088		12.9856	14.2848		13.3952	25.8752		142.739	17.9584		8.928	10.6816		15.8208	37.7344		21.024	19.3472		9.3824	20.9088
30.1248	39.936		7.7952	9.0624		7.7952	7.5776		4.6336	17.3056		11.4304	8.5184		30.1248	36.0064		25.2864	8.2368		14.7904	7.9552		22.6432	28.4416
15.0656	27.7248		12.3968	22.208		12.3968	22.9312		15.3856	6.0544		17.1456	17.5232		15.0656	60.2368		6.016	28.0192		16.1728	11.3664		17.3824	306.285
23.0016	44.7296		13.7472	12.2816		13.7472	15.3728		31.968	7.1424		18.9184	8.2304		23.0016	17.6768		8.7808	81.056		21.2608	4.5312		13.7024	8.3136
16.7488	10.4768		13.7792	179.699		13.7792	27.0208		13.5232	50.4		16.48	9.3888		16.7488	13.0496		6.5728	25.5872		10.9184	10.176		22.3168	16.0704
5.4912	18.0672		15.488	13.216		15.488	6.2912		11.008	12.768		9.0304	30.6432		5.4912	42.2528		18.496	16.5952		18.8608	8.2624		11.9744	11.8592
11.5136	12.7808		13.4976	8.2048		13.4976	8.9152		5.3056	150.784		19.4176	22.912		11.5136	126.624		16.9856	35.2128		16.5632	17.536		18.9184	14.0032
23.2384	21.0496		15.3856	12.6208		15.3856	16.7232		11.0976	121.638		15.8976	15.936		23.2384	31.6224		13.3824	8.992		35.264	22.7392		17.6704	32.1088
12.032	27.3216		4.256	9.7088		4.256	18.0736		4.7808	11.3344		27.0336	41.7856		12.032	9.6		13.376	12.2368		19.5968	6.4832		14.4064	8.3648
14.7584	27.9168		11.1104	18.048		11.1104	19.8528		4.704	65.3184		35.1488	16.384		14.7584	26.5408		11.9232	36.6208		13.9072	14.1568		21.472	31.3536
8.1472	22.112		4.1536	12.7232		4.1536	16.1344		14.7456	11.9552		12.9792	13.4848		8.1472	7.1104		13.024	51.3024		13.6448	7.0784		18.4384	24.384
7.0528	23.0784		11.5392	25.6064		11.5392	8		6.4704	20.0064		15.2128	14.1632		7.0528	14.7712		6.4	8.3712		12.5184	12.6208		6.1824	44.2624
15.7696	7.9168		15.4432	129.594		15.4432	13.6384		9.6704	9.3184		9.088	10.72		15.7696	7.648		7.7056	34.9312		19.8912	13.408		45.4144	15.9488
8.3776	21.3824		8.2688	17.0816		8.2688	14.2272		5.0304	8.1088		30.1952	5.2992		8.3776	25.2672		8.7616	10.0224		8.5568	11.616		21.248	20.6016
6.5664	194.573		4.768	12.64		4.768	33.056		25.7984	10.6368		36.384	19.1488		6.5664	29.984		13.856	20		14.7264	30.336		5.7856	67.5584
22.752	8.5888		10.176	12.9536		10.176	8.2112		7.8656	14.8032		13.1968	17.1136		22.752	10.1888		25.5744	9.4656		15.8272	21.6448		17.6832	14.784
30.8672	16.4928		17.5168	13.4976		17.5168	12.6272		6.1248	121.056		16.5952	16.9472		30.8672	29.1904		9.6704	6.8544		26.8608	8.128		16.5312	22.912
18.432	18.6496		3.9744	7.8336		3.9744	19.8144		6.2464	17.7152		98.7904	7.36		18.432	14.9888		14.304	7.4496		5.9072	17.0944		6.1376	42.7456
12.9984	15.776		21.7792	11.2704		21.7792	16.4416		13.8176	11.9552		18.5472	6.4256		12.9984	11.4112		9.408	14.4384		21.4528	16.0448		35.9232	20.96
13.5232	11.9744		23.4368	9.472		23.4368	132.602		9.3632	7.7888		26.8864	21.216		13.5232	15.6032		7.0592	29.8112		17.7344	13.7216		15.9232	43.9168
14.72	11.3792		17.2608	8.9408		17.2608	18.8096		13.6192	16.1536		5.856	26.4832		14.72	20		4.7872	11.2832		18.0992	14.0736		15.3024	33.1968
17.8176	20.32		45.7472	22.4256		45.7472	5.1328		20.7808	15.6992		9.184	15.0144		17.8176	15.52		9.1008	7.68		9.4016	9.0816		24.7808	10.7712
8.8256	228.384		17.9712	14.8608		17.9712	21.9264		17.696	25.1392		12.9408	7.9104		8.8256	13.1904		9.8432	42.7392		24.48	5.8176		6.976	37.9328
2.2656	28.608		14.2272	7.0656		14.2272	21.2224		8.3392	5.632		15.2256	12.0512		2.2656	13.1264		7.7504	11.424		10.336	14.5408		9.6256	49.1456
22.3168	16.3648		7.9168	22.2656		7.9168	145.837		6.048	158.08		25.3248	15.072		22.3168	16.3968		7.3344	8.896		11.3024	7.9424		6.3872	10.432
12.64	22.0544		11.3024	12.8576		11.3024	23.0528		14.2464	16.4096		18.1888	6.72		12.64	13.4272		13.76	15.0144		17.824	25.9648		16.0256	260.518
6.752	22.912		13.6512	11.2896		13.6512	15.6032		10.4832	10.6688		14.784	13.7984		6.752	9.6192		17.728	43.2		16.4224	9.3056		22.464	25.728
20.2176	8.2112		8.8064	20.8832		8.8064	12.4864		22.304	11.5456		12.608	12.2048		20.2176	13.0432		19.1552	33.3696		13.8496	19.5072		22.496	24.1536
5.4016	22.944		8.3392	13.1008		8.3392	65.728		11.1424	6.5664		6.9952	17.8432		5.4016	13.3312		17.0496	37.1456		15.6032	13.76		6.912	130.56
22.0544	21.7984		7.0208	15.424		7.0208	6.1952		5.6512	7.1232		22.6944	6.944		22.0544	46.0928		11.5712	54.1312		8.0832	19.7632		5.4592	13.0624
19.4752	24.3136		5.9648	15.8336		5.9648	4.0512		12.2688	6.8928		7.7696	12.8		19.4752	17.4528		14.2592	115.008		13.1072	8.5184		10.8672	18.0992
12.9856	33.9392		9.6256	26.4256		9.6256	14.656		8.768	107.13		27.0528	18.5408		12.9856	16.1792		7.168	20.9792		20.3008	5.7408		8.3328	156.461
14.4128	26.8608		13.7344	10.9248		13.7344	14.4		10.3232	22.8928		24.1472	24.2816		14.4128	8.768		9.3888	10.816		16.3392	24.8448		15.84	12.4672
18.72	109.664		10.1824	129.882		10.1824	35.9744		4.7872	13.6384		6.1312	16.6016		18.72	18.5856		7.5328	20.7936		145.67	17.2224		19.4752	61.4464
13.0176	12.5376		14.1376	6.7584		14.1376	18.688		16.5312	117.6		19.5008	14.4576		13.0176	17.7728		25.28	11.04		10.4768	14.4384		25.2288	63.0144
18.816	16.8064		16.064	13.248		16.064	6.1184		4.3008	135.206		13.0368	6.816		18.816	56.192		10.2976	11.5904		14.6176	15.4944		25.1264	38.4512
3.4816	24.6592		11.2256	9.9968		11.2256	21.2352		15.3856	19.3792		26.5152	18.5152		3.4816	15.5008		5.8112	38.72		13.9456	16.16		8.5504	9.9584
6.6496	20.704		5.1392	21.4848		5.1392	30.7584		6.9056	6.7008		19.296	25.0816		6.6496	16.8384		15.3536	18.0096		23.1872	12.8832		14.1888	14.9888
19.0976	8.3328		13.7088	19.9616		13.7088	22.6368		5.8688	13.1648		134.202	14.1056		19.0976	73.568		6.944	10.3104		14.112	7.0592		41.0752	24.384
22.3488	8.7232		10.5984	16.7616		10.5984	12.064		5.4336	7.7632		21.9904	5.7408		22.3488	19.552		14.976	11.4304		23.3728	16.4544		8.3136	144.742
10.9504	4.4352		2.0544	5.1456		2.0544	18.1376		8.9344	22.432		16.9984	18.4704		10.9504	35.7952		6.368	39.3664		8.7872	19.3088		32.672	76.0064
9.2736	15.488		3.168	22.9248		3.168	13.0112		13.5744	7.648		20.6272	22.5344		9.2736	45.7472		5.12	34.72		7.9744	17.1968		12.1536	71.5456
16.5696	28.4096		3.4048	21.2544		3.4048	8.2496		16.5824	9.7728		26.5792	24.1024		16.5696	5.472		6.9696	131.398		11.1872	23.6288		11.808	28.9856
18.0352	6.1824		16.0896	19.9744		16.0896	7.5328		5.5424	17.3056		11.6352	7.2192		18.0352	7.9872		12.4352	58.208		16.1536	28.9216		49.1264	8.0064
12.1536	19.8976		8.0128	23.5392		8.0128	21.152		5.984	25.7024		38.4832	8.2112		12.1536	29.7344		8.32	8.3648		19.6288	26.3296		23.0592	19.488
22.112	19.5136		13.088	9.5808		13.088	14.016		11.6672	17.8432		10.5216	18.752		22.112	112.512		12.5632	51.3344		15.1168	13.248		16.2368	30.1184
13.2032	17.2416		5.9776	9.952		5.9776	20.6912		4.2816	9.3248		122.304	12.1216		13.2032	34.9248		11.1168	9.6064		17.7408	6.5152		25.2736	28.3328
13.3248	6.2976		12.8896	14.272		12.8896	18.8864		10.4192	140.499		11.3024	12.9984		13.3248	23.68		17.8304	17.9904		16.8256	12.5568		25.2352	24.0832
30.4192	25.92		14.0672	22.816		14.0672	6.56		12.576	17.8496		7.6672	21.8688		30.4192	32.5888		15.584	7.744		31.4112	31.3344		20	23.008
20.8832	16.48		83.5776	10.8288		83.5776	4.4672		16.768	7.0912		17.9648	20.1792		20.8832	31.9616		19.0016	20.8256		21.3248	11.0016		13.6832	33.7024
15.7824	20.288		6.7136	19.5648		6.7136	19.8592		6.2208	7.1168		8.64	32.3008		15.7824	13.2672		8.9024	27.8464		4.5184	6.1824		43.5584	21.824
15.7568	19.5584		7.1424	19.3472		7.1424	11.488		5.4464	31.2448		4.8896	23.488		15.7568	20.2496		6.2848	31.9936		14.0672	18.784		15.6352	20.5056
14.4128	16.384		8.896	2.7776		8.896	13.4144		8.0192	24.4416		26.2208	17.1392		14.4128	9.9968		9.6384	22.56		13.0048	22.0096		14.1568	10.0992
25.8816	20.5248		11.7568	9.0944		11.7568	5.8176		4	31.2064		15.5392	30.9056		25.8816	12.192		18.624	9.7152		20.1664	11.9168		12.5568	29.2288
21.9264	11.36		8.5824	70.0736		8.5824	5.3504		15.0976	124.154		8.896	16.0832		21.9264	5.6896		15.6416	22.7136		17.4848	6.0032		16.9408	11.6416
14.6816	5.7088		10.8416	14.2016		10.8416	24.8576		2.368	11.9808		19.0464	10.6688		14.6816	12.672		5.0048	8.6848		11.2896	17.664		8.5632	9.472
10.4384	11.2768		38.3296	12.2688		38.3296	10.0224		10.7008	128.346		18.144	13.28		10.4384	20.6912		10.1632	6.7904		8.5952	20.0896		11.9104	7.5072
8.448	6.3296		2.688	46.5664		2.688	12.32		16.5696	15.9552		14.816	13.8176		8.448	8.0192		12.8064	181.786		4.7808	19.776		18.2336	9.1392
20.5504	14.3104		8.6144	30.8992		8.6144	438.31		12.928	6.816		70.0736	11.7248		20.5504	74.9824		27.5904	11.1616		21.0112	15.04		6.2464	18.7008
4.5824	24.0384		7.4048	20.96		7.4048	13.5808		21.1392	129.958		21.5744	20.1088		4.5824	56.0576		21.9904	27.8976		21.536	38.9376		11.7824	17.6512
8.5824	39.7056		11.2384	13.2864		11.2384	24.5248		7.8656	24.4608		5.0176	10.6432		8.5824	15.0144		11.3152	13.1712		13.6192	6.7136		19.392	22.8992
15.6544	14.7392		19.456	20.9984		19.456	12.1856		9.0368	104.851		15.776	8.8192		15.6544	9.9584		8.8832	110.496		17.6896	15.7696		17.7536	12.2752
6.3552	11.264		15.9744	15.2128		15.9744	9.6256		6.304	26.496		13.5296	7.5584		6.3552	6.5472		16.2752	8.7104		11.744	10.5472		7.6224	62.528
15.8208	30.5216		11.1488	16.1344		11.1488	26.5088		6.7264	45.216		21.1392	20.7104		15.8208	39.2		8.8576	11.1168		31.4112	14.1696		14.4768	24.4352
4.6144	9.2672		9.728	18.5728		9.728	27.0912		7.6608	6.7456		28.6656	18.5408		4.6144	11.5392		9.4848	14.9952		16.5184	19.8656		18.688	19.9616
12.9536	16.3456		12.4352	20.8512		12.4352	22.7136		4.928	7.0912		18.0288	19.1232		12.9536	34.1248		10.2016	75.1936		6.72	8.4544		5.8496	33.856
11.712	29.7408		24.928	5.3504		24.928	11.5328		6.2784	14.7136		15.7888	9.1712		11.712	12.2304		13.7536	20.9856		22.6816	181.28		13.5616	34.3872
15.424	10.6496		8.0256	160.173		8.0256	19.6992		6.8928	10.8672		8.832	14.3744		15.424	11.2448		19.6224	35.0272		20.288	9.8752		6.4448	23.1104
27.6224	24.3456		10.1504	14.2336		10.1504	7.0144		10.688	8.0192		22.7712	30.7328		27.6224	6.5088		21.376	9.1776		17.5104	17.5936		11.584	20.9792
32.6976	16.5056		9.312	12.128		9.312	27.5328		14.5024	6.0224		20.2048	7.3408		32.6976	100.838		17.3952	35.1808		188.051	17.2416		129.203	35.5008
11.8464	12.224		6.0672	11.4816		6.0672	9.3184		11.4944	121.427		5.696	15.7376		11.8464	10.2464		8.352	20.256		24.768	17.9456		22.9632	130.56
12.384	10.8416		13.7152	11.4304		13.7152	23.8784		7.6608	23.7696		33.9072	12.3328		12.384	22.7072		10.7264	83.6864		20.8128	14.7648		19.52	9.4528
12.8448	31.5328		15.84	6.8224		15.84	6.8032		3.8592	11.6992		5.2288	10.176		12.8448	26.2528		12.8896	88.7168		15.7504	26.7648		22.9632	17.2544
14.7136	11.0528		61.0432	14.1952		61.0432	12.32		3.0592	6.4832		11.8848	13.4784		14.7136	10.5472		28.3008	45.1328		15.552	10.4384		16.5952	7.1552
13.0432	3.3664		27.4944	8.0384		27.4944	5.9328		8.0128	9.5232		21.088	44.3712		13.0432	16.544		12.0256	11.4432		20.7936	13.4144		14.6496	165.382
19.0784	26.1248		14.304	4.2496		14.304	8.4352		13.5616	17.9456		16.1088	19.52		19.0784	51.5584		5.248	8.3328		25.3696	15.84		14.5984	5.2928
17.7728	8.7552		12.3648	16.1152		12.3648	14.3808		12.8704	7.2832		18.8416	15.744		17.7728	15.3216		13.9136	7.9296		24.0896	12.8192		22.7392	8.032
23.6992	11.7376		11.9296	6.4384		11.9296	12.7104		6.272	10.6432		55.7568	16.4736		23.6992	17.9072		17.8688	16.7872		41.2608	17.9776		29.5488	65.1584
14.336	27.6032		17.6384	10.4768		17.6384	10.4384		12.7872	8.48		14.0032	17.2288		14.336	7.584		7.2704	136.083		19.7184	20.3648		18.496	47.8784
32.7808	24.6464		12.7872	13.6896		12.7872	13.2544		14.3552	20.2368		10.6304	147.866		32.7808	30.6368		5.952	27.1872		8.1536	12.8384		30.9312	18.1184
14.496	7.04		21.632	14.2528		21.632	11.8272		6.4512	9.2416		466.848	13.1776		14.496	68.7744		12.1216	7.936		18.1952	13.8432		6.496	21.3312
27.9296	14.3616		13.5488	6.7648		13.5488	16.128		10.4512	38.2272		18.6816	11.2192		27.9296	13.8624		5.856	13.7984		10.4896	6.9632		7.6352	118.195
16.1728	30.6944		24.4864	14.8288		24.4864	8.1088		15.7824	15.3792		26.0992	12.1664		16.1728	9.4208		12.9728	15.8528		110.509	17.92		6.7584	44.6656
29.3696	11.9488		15.6736	13.4528		15.6736	32.1088		26.208	15.3216		13.5168	18.752		29.3696	53.4208		11.0016	8.2496		22.1824	15.8464		18.5024	144.947
11.584	15.8464		8.7424	9.9648		8.7424	15.5328		13.856	141.651		38.6688	14.944		11.584	17.5488		11.584	9.9904		19.328	13.2096		18.4896	54.0672
6.3424	22.112		7.9168	14.464		7.9168	34.7712		6.0736	207.29		10.784	26.144		6.3424	23.8208		18.336	10.6432		20.6464	24.6336		6.9504	28.0064
24.416	14.7008		7.6352	8.9088		7.6352	210.394		18.432	29.2736		13.7088	21.92		24.416	23.5776		29.8752	20.2944		18.3232	17.0624		7.8784	130.534
22.2208	19.0912		8.3968	12.1536		8.3968	23.712		15.6864	8.5952		9.3568	23.7376		22.2208	3.0784		28.7104	15.0464		13.0688	16.704		7.3152	60.1664
15.8336	28.7872		13.1264	14.7328		13.1264	17.7408		6.8992	12.6848		26.1696	4.0448		15.8336	5.2096		9.8112	19.3344		22.0224	19.1104		15.9424	12.2688
42.5728	11.2384		8.7744	12.1984		8.7744	5.4656		25.7472	14.6816		22.4448	31.9744		42.5728	30.7648		6.1952	33.696		31.84	14.2144		20.352	33.8816
15.4112	20.1664		8.064	13.2032		8.064	9.3888		10.8032	11.2384		28.4032	9.1712		15.4112	34.656		20.48	14.4064		77.8816	15.6544		22.8352	28.3136
6.0544	6.8992		13.984	17.2416		13.984	6.688		24.5376	9.5424		9.4656	25.6192		6.0544	8.6464		6.1184	14.2016		11.4048	21.3888		22.8544	54.3104
5.76	18.0288		6.752	8.8256		6.752	11.6928		19.136	17.8432		17.7344	7.456		5.76	4.2048		6.8544	59.2768		64.9408	20.4672		4.6464	73.4336
17.8944	21.6448		13.2864	14.3104		13.2864	14.6944		8.6336	21.2736		21.1456	17.0304		17.8944	34.912		11.936	15.3536		12.4416	14.1696		10.7584	31.488
6.0992	24.6592		7.2448	8.7936		7.2448	4.6208		15.4304	12.6976		35.36	15.1872		6.0992	5.408		23.68	39.8016		17.024	18.6816		14.304	13.8624
22.848	38.0352		6.1056	13.376		6.1056	11.4304		10.9504	19.04		17.7472	29.8304		22.848	28.864		4.1408	14.5088		12.2752	10.4192		16.7168	16.4672
11.1808	11.104		7.6288	19.5072		7.6288	16.4992		25.6064	10.7072		15.232	17.2288		11.1808	69.0944		9.6896	14.4576		14.3488	13.6192		6.9504	16.3072
14.5344	8.8704		6.9824	14.5536		6.9824	9.9136		8.1984	31.104		15.6544	7.3408		14.5344	10.2528		16.1984	6.176		22.4896	17.2224		81.3824	17.056
6.88	14.2144		7.7376	15.6032		7.7376	17.1456		12.4736	17.472		10.7008	23.3088		6.88	5.9008		7.552	8.3392		9.504	10.72		17.0752	10.6816
14.6752	37.6576		14.2272	16.3264		14.2272	11.072		16.256	34.0928		12.5696	23.1296		14.6752	25.7152		268.826	32.5888		5.984	19.0336		10.5472	34.368
18.0352	15.7888		7.9424	11.0848		7.9424	7.36		5.28	63.392		16.1216	11.4752		18.0352	20.5312		12.1088	61.312		13.6256	18.816		15.5456	13.7408
3.7184	20.7552		21.3504	23.296		21.3504	19.5456		12.3008	8.704		25.9712	16.2112		3.7184	20.352		8.0192	27.0464		24.6784	14.3744		10.9056	37.1904
8.4224	20.6272		14.8288	21.696		14.8288	9.568		5.2864	31.9168		45.216	14.4832		8.4224	24.8512		7.2704	31.1424		15.2576	9.4912		5.1136	23.328
10.4192	10.592		12.3456	13.0688		12.3456	133.261		18.56	10.2144		31.6864	24.512		10.4192	15.7888		5.7536	15.2704		17.376	20.0704		12.6848	33.312
21.8368	20.4608		7.4944	16.3648		7.4944	15.7376		36.5952	155.072		22.4832	13.6768		21.8368	98.4704		9.1968	94.688		16.5568	18.4704		15.648	17.472
15.2128	19.1168		15.3344	27.2768		15.3344	13.9712		17.2096	14.4128		25.6896	9.888		15.2128	9.8816		19.872	32.416		15.7568	14.4576		12.2624	14.0544
26.944	10.3424		8.8512	4.9792		8.8512	8.8256		15.3344	123.174		13.5232	8.608		26.944	31.7568		23.4944	9.3888		18.5408	16.9152		14.3488	27.7056
16.9536	17.6128		31.7888	34.3488		31.7888	17.0432		6.3744	5.6896		13.7344	18.4512		16.9536	21.0496		6.4064	27.8144		17.4144	11.2704		10.464	100.563
24.0768	21.6384		19.5264	17.1264		19.5264	9.0944		14.5664	15.8208		27.0656	4.6208		24.0768	16.1152		6.6304	10.368		22.6496	21.8176		28.4736	16.4672
25.0624	13.28		6.5664	12.4416		6.5664	116.102		14.4576	6.4512		6.656	19.3664		25.0624	25.2928		24.5952	14.4576		17.8944	15.1808		22.0544	35.04
20.3136	18.7904		8.0832	125.536		8.0832	8.8704		5.4528	5.0944		42.6176	24.8256		20.3136	17.44		7.4432	49.536		15.6096	25.2224		10.0672	56.5376
18.5472	32.0128		7.4688	11.0208		7.4688	17.2864		11.8208	6.3168		16.5952	22.0288		18.5472	9.7344		39.6224	16.9472		29.184	17.536		10.8352	23.776
12.2304	9.984		13.8752	10.6048		13.8752	14.7136		14.5152	7.1616		19.8976	10.368		12.2304	12.5568		18.2912	9.4528		38.1504	15.7248		13.1776	42.176
17.4464	6.9056		13.088	7.616		13.088	11.968		11.5968	24.1664		12.4608	11.8464		17.4464	13.408		15.616	34.6752		16.4032	6.9888		9.4592	15.7504
13.76	10.5536		13.8432	12.8256		13.8432	6.5024		12.3264	13.952		23.8336	9.3056		13.76	5.4336		10.368	23.4432		13.5936	15.2768		20.192	32.448
12.64	13.6576		7.5584	11.2128		7.5584	160.685		4.8576	11.0656		19.0016	4.4096		12.64	17.8368		6.1312	18.3168		35.0336	4.384		7.3792	123.373
11.744	18.9696		16.9152	10.6688		16.9152	12.2368		17.3952	5.8112		31.3536	16.2688		11.744	42.7264		9.8816	31.9168		28.1216	11.4752		52.6016	38.4512
10.656	13.7216		9.8496	5.8176		9.8496	24.544		15.744	13.8624		10.1056	21.696		10.656	37.9968		30.6304	10.1248		34.784	27.3088		102.176	9.6832
9.7024	14.8992		15.392	18.2336		15.392	17.3568		4.4992	14.784		6.0032	21.1392		9.7024	11.2448		12.4544	27.008		21.3184	21.44		13.4656	6.8416
12.3648	11.4752		16.5376	29.3376		16.5376	3.3536		13.4848	8.9664		15.5584	9.44		12.3648	21.6768		13.9392	14.4192		14.272	20.6848		55.6928	16.832
16.256	18.1696		13.5488	17.952		13.5488	13.1072		16.9984	14.1568		14.7712	15.6544		16.256	23.1168		18.496	13.2672		28.8448	9.0624		13.1264	10.72
23.5072	33.0368		12.6336	19.7568		12.6336	8.4608		4.3776	172.883		5.9968	28.1088		23.5072	15.2128		16.96	16.4224		17.3696	16.192		22.7392	15.1552
28.9984	8.3136		11.1808	13.4144		11.1808	21.4272		5.5936	10.5664		25.9136	28.8128		28.9984	10.624		7.2	40.768		15.5008	14.1632		25.92	23.7376
14.1696	27.5712		8.544	16.2624		8.544	9.5296		7.6032	5.8624		13.1648	9.7728		14.1696	12.8192		8.8256	21.0688		133.075	21.1072		13.3504	25.76
7.8784	8.2304		12.7104	8.3328		12.7104	16.0704		6.752	6.7584		15.7696	21.8624		7.8784	24.16		6.048	9.0752		15.0144	24.5248		24.3008	18.9888
8.0256	32.672		14.3296	4.8768		14.3296	16.4736		8.16	11.5712		43.3856	20.7808		8.0256	46.0544		7.3024	24.9408		23.52	11.3792		12.8192	42.7904
21.9776	22.8352		7.872	13.3504		7.872	8.9536		7.68	33.1328		13.8752	14.3104		21.9776	18.2464		9.9456	38.88		18.08	11.6224		14.8416	14.8864
15.5648	172.378		17.0624	37.1072		17.0624	17.3824		5.9584	21.472		125.075	16.1024		15.5648	6.0864		12.1408	28.512		19.3088	22.4384		30.4	15.1104
26.112	15.4432		12.1024	25.856		12.1024	32.1984		8.4096	127.898		4.0064	7.0592		26.112	20.0768		19.8272	10.5408		32.288	5.6128		12.2176	268.448
12.0448	18.048		19.0016	12.2496		19.0016	13.9584		11.2064	9.9008		16.0512	23.9744		12.0448	11.9296		13.0624	21.9904		17.5872	27.7056		21.6128	17.7344
17.4464	16.9088		23.808	12.1728		23.808	14.4512		7.3664	10.2528		34.8352	31.8976		17.4464	33.312		6.2016	50.2848		29.216	14.656		7.0592	51.5328
14.08	11.072		8.7552	37.6192		8.7552	17.4208		20.5888	12.1984		12.1216	16.2112		14.08	22.4768		6.5728	19.3984		11.4048	24.32		5.7984	16.8576
17.8752	22.72		8.8512	28.7488		8.8512	16.544		11.4688	101.024		28.3712	69.4208		17.8752	12.3136		17.5616	49.8624		21.1264	8.2944		14.8608	17.8176
6.5984	4.0512		11.8848	22.7264		11.8848	16.3456		9.3056	15.7312		168.352	21.7984		6.5984	15.104		9.1008	32.416		17.8816	16.0896		9.4656	141.075
17.792	16.5248		14.8096	23.3856		14.8096	14.0928		3.7248	8.8384		22.4256	14.2976		17.792	14.6176		6.4	29.632		13.7728	11.6736		10.88	47.04
16.7232	14.3936		15.84	22.6432		15.84	19.808		6.5408	17.9648		15.2384	17.3952		16.7232	21.3504		14.656	37.9008		20.8448	10.2656		17.7728	99.584
20.2752	6.8544		8.2752	25.0816		8.2752	15.0208		12.3776	12.5056		26.9824	29.2288		20.2752	5.9136		14.0352	34.4832		23.776	28.9088		27.0336	6.56
15.2384	6.1824		6.4448	8.8192		6.4448	26.976		14.2144	14.5792		210.989	12.832		15.2384	5.76		9.3504	39.104		12.704	25.6		21.1584	106.746
15.2576	94.7776		7.9168	5.8816		7.9168	7.2896		28.5888	7.4752		20.9216	15.4112		15.2576	18.3872		20.8128	11.9168		18.2976	11.8336		8.832	10.7904
13.1456	13.408		13.5808	16.5568		13.5808	20.3904		7.0464	18.5984		121.254	20.3712		13.1456	17.8688		9.44	8.0192		4.672	17.2096		23.776	112.506
14.5344	16.5184		13.7856	7.8208		13.7856	10.848		9.472	13.8944		15.4624	15.5904		14.5344	16.0064		8.5568	10.048		12.1408	4.1088		12.6656	36.6144
20.512	13.4976		10.3168	5.1904		10.3168	13.2992		12.4544	12.7616		10.8672	23.4304		20.512	73.0176		6.656	60.8064		17.5296	18.976		15.2	19.7248
20.1728	17.7344		12.5824	13.0048		12.5824	13.7216		11.8528	16.6656		15.744	7.7952		20.1728	34.0032		6.0096	192.851		17.4336	18.0736		7.0592	21.184
15.9936	24.4416		10.2848	13.6192		10.2848	10.784		13.2032	5.8432		20.288	44.928		15.9936	11.9232		46.0224	10.048		16.2688	13.9264		30.2336	18.336
23.072	16.8768		17.7216	15.3536		17.7216	5.216		11.6928	21.9328		9.6192	12.8256		23.072	17.12		5.4656	82.2848		14.0608	15.3664		15.584	10.1952
10.752	11.648		6.1504	13.2736		6.1504	10.3296		13.8048	22.9568		7.0656	17.2416		10.752	24.7296		11.0144	9.9328		20.8064	22.2464		7.5904	23.4048
11.9808	19.6928		6.3104	21.9968		6.3104	11.1296		6.496	111.29		17.2864	29.5168		11.9808	29.5744		4.864	16.2688		16.896	5.7408		10.656	25.4016
20.1664	171.725		13.856	6.88		13.856	13.3184		26.0864	18.2976		15.168	16.7936		20.1664	4.6656		6.7904	6.2144		41.0944	7.9104		8.2176	16.0896
15.9872	13.2608		19.584	17.1008		19.584	21.8944		8.608	26.8096		26.4448	57.4848		15.9872	8.4352		7.328	6.6816		11.808	7.4368		22.9824	63.3728
17.888	12.0704		16.8064	11.4944		16.8064	23.104		9.92	18.2336		27.9552	14.7072		17.888	35.488		20.8704	40.1152		15.3408	15.3344		12.3776	291.955
9.1712	25.8304		14.4192	12.4288		14.4192	19.7888		22.8672	14.3488		15.5712	26.0864		9.1712	21.9392		10.848	156.045		21.7728	17.408		6.7648	77.44
12.3136	22.0864		5.9072	6.5536		5.9072	19.2064		6.3744	23.5776		6.2272	5.056		12.3136	22.3872		9.4656	34.4064		20.6144	12.4864		22.8416	15.2704
23.2768	24.2112		13.8112	5.9136		13.8112	18.9248		6.2272	115.936		11.3024	14.4576		23.2768	20.9856		12.7616	9.3376		22.3616	8.6528		19.616	3.904
38.0608	18.1376		9.7408	19.6416		9.7408	15.0208		10.1504	8.3392		26.3424	19.2256		38.0608	8.9408		10.8352	12.3776		16.5376	21.344		20.256	20.7936
17.728	23.0848		12.2176	13.5744		12.2176	17.4912		10.3616	20.5568		19.0272	128.851		17.728	51.456		14.5344	483.808		8.9984	11.7376		11.8208	15.2448
24.8832	16.6656		3.2064	7.6672		3.2064	7.0656		2.6688	20.48		14.8864	16.8		24.8832	16.3584		7.9552	249.69		22.56	9.3632		149.299	22.1568
22.56	12.6528		6.5024	7.3088		6.5024	15.4944		5.4336	21.3632		16.7616	7.3216		22.56	76.8064		12.896	63.072		12.3584	13.3056		14.2784	18.0416
15.008	14.3552		9.4848	19.3664		9.4848	18.176		6.496	96.9792		6.5408	5.1584		15.008	6.2272		11.1168	32.1152		31.7696	18.1888		10.8608	100.525
8.0512	20.5504		17.504	3.3344		17.504	7.8528		10.4128	36.352		16.4096	26.9568		8.0512	12.6784		12.6912	78.4576		20.7296	12.96		13.6832	9.9392
7.2768	13.3056		3.6672	20.0256		3.6672	14.464		6.4448	13.6448		7.36	11.04		7.2768	38.2592		9.0752	48.7872		19.3792	4.9344		17.8176	8.9728
15.4944	12.7296		10.5216	12.2432		10.5216	21.056		4.4672	18.7136		9.5872	20.8704		15.4944	42.8544		27.1424	36.7616		9.2608	9.1136		18.5344	68.0704
8.9664	14.1824		14.8416	18.5152		14.8416	17.4848		11.2	9.6512		39.6352	9.3952		8.9664	6.2976		5.312	94.3616		14.656	11.296		24.1984	34.3296
7.9616	7.4944		14.5856	15.1232		14.5856	9.888		10.7968	12.5824		32.1344	20.0448		7.9616	19.6416		10.0416	71.6672		20.288	16.1344		8.3456	10.3552
11.5008	18.4256		16.7744	15.3536		16.7744	31.7504		7.7568	41.1136		22.4896	5.536		11.5008	16.2944		3.5712	21.4208		13.0304	23.7568		16.2432	15.1808
11.968	6.8288		6.2592	14.1952		6.2592	18.8416		20.32	14.3168		22.848	14.9504		11.968	27.2384		6.432	20.1856		13.9136	20		18.6496	17.504
9.4976	42.8032		9.7408	8.1216		9.7408	9.7792		10.9888	11.7888		16.5248	8.256		9.4976	4.1344		9.248	4.2496		23.6864	20.6464		18.1888	16.5056
14.336	14.9888		57.6384	8.7616		57.6384	12.832		8.7936	9.8944		26.112	8.3264		14.336	17.4976		12.4608	8.0896		15.744	23.264		20.9728	21.952
8.7552	32.352		20.1344	15.8336		20.1344	26.3296		10.4064	5.3248		22.8544	21.3312		8.7552	12.16		12.7296	55.2256		16.4928	9.9712		16.6976	7.8016
18.496	17.8432		7.0208	9.952		7.0208	19.968		11.9808	27.392		30.3552	25.504		18.496	2.8288		5.8048	21.8304		14.1056	20.0704		16.2496	17.6768
3.5712	16.0896		35.2256	17.7216		35.2256	6.2656		14.8032	35.8016		20.4032	11.3536		3.5712	4.9792		21.4656	24.256		6.6176	15.6224		8.7552	36.0064
7.7248	21.8304		12.9856	13.0112		12.9856	9.632		7.52	42.624		24.7168	10.304		7.7248	27.744		15.3152	55.7696		21.7344	14.8352		9.824	41.984
21.344	22.5216		23.648	19.392		23.648	12.0576		14.5984	13.9968		9.6832	14.1312		21.344	32.768		16.8832	4.3008		16.9216	20.0704		13.6128	27.9232
12.256	12.1472		6.6112	10.6176		6.6112	22.8288		9.2032	19.1424		6.2464	42.2208		12.256	9.376		46.7456	13.504		23.0784	13.9264		4.9984	52.5824
24.064	16.3072		3.552	17.2224		3.552	17.376		7.1488	23.5968		36.9152	34.3616		24.064	31.4688		9.056	7.872		14.2144	20.224		19.0144	27.6096
5.152	13.1136		8.16	14.6112		8.16	18.5024		6.304	7.0976		16.8128	12.7424		5.152	42.9504		9.2288	6.4192		25.056	8.5888		12.5632	36.7872
21.9328	25.4272		15.4432	26.592		15.4432	14.9184		6.1056	12.8128		25.3568	8.4544		21.9328	8.4288		4.0192	9.28		16.1088	16.8576		24.8768	9.5872
13.8752	24.3136		4.5056	33.3952		4.5056	29.9776		7.5392	7.2064		21.9968	14.624		13.8752	34.1376		21.344	32.9536		20.224	19.6096		5.4656	13.0432
6.9184	12.7424		7.6992	17.3248		7.6992	7.2896		10.3488	15.6096		22.592	105.658		6.9184	9.8368		11.9232	14.1888		20.8576	13.5936		15.8528	172.198
28.4864	16.7104		11.36	117.158		11.36	17.2928		16.416	12.5632		24.5056	15.1616		28.4864	47.5392		14.592	42.0032		17.0496	13.4016		16.4864	26.9888
18.72	10.9632		4.6912	17.5744		4.6912	19.7696		12.224	8.9664		15.1424	113.254		18.72	13.7024		4.8	19.68		6.2784	19.3792		22.9824	155.046
14.9696	33.9136		40.9152	12.2432		40.9152	25.1072		18.3744	140.941		10.2464	6.6944		14.9696	8.8768		9.6064	11.7696		7.6864	4.5824		6.9888	11.488
12.1728	164.288		20	11.68		20	6.5664		3.9296	7.456		39.8016	9.9008		12.1728	16.1472		10.624	17.9776		20.1792	22.0288		18.0608	28.7744
13.824	18.9696		11.872	8.6848		11.872	6.5408		18.176	14.3936		12.288	30.6368		13.824	11.04		15.6032	11.52		21.9072	18.1888		13.8368	82.4256
16.3776	21.9904		13.6192	5.0048		13.6192	19.52		7.8272	23.2448		17.1072	13.824		16.3776	38.944		22.9248	10.8032		15.5008	5.1648		12.1664	3.6608
16.3648	12		81.7856	18.5984		81.7856	20.6848		13.888	19.6032		23.3152	16.5504		16.3648	12.9664		9.1328	22.5024		16.2816	5.8752		6.9632	27.968
19.5648	36.3136		16.2112	217.146		16.2112	22.2016		4.6592	182.067		28.8128	21.2672		19.5648	21.5232		7.6992	10.3744		12.4608	13.2096		13.9328	10.5792
13.0048	6.4576		5.9968	5.8624		5.9968	9.0432		10.3488	127.955		17.312	18.3104		13.0048	133.427		12.0384	54.0352		9.0624	22.0736		15.1424	21.632
23.872	23.3536		8.6912	26.5728		8.6912	12.3072		5.9648	18.2336		22.1632	5.184		23.872	13.5616		14.0096	9.4016		24.7936	21.2608		19.2384	24.8064
13.5744	16.6912		7.8592	14.08		7.8592	7.3856		7.6992	11.9488		8.2112	32.512		13.5744	13.344		10.7072	18.016		26.4768	16.3328		35.6544	44.9856
8.0832	14.1376		13.4016	7.9936		13.4016	14.5792		11.1488	8.0128		22.0352	16.8576		8.0832	26.7584		5.9072	12.8192		26.0544	18.0736		120.717	55.616
15.7632	11.3856		10.432	160.09		10.432	4.9792		11.936	6.7328		13.3568	14.8224		15.7632	15.0976		6.8608	19.9424		15.0592	13.7728		9.6	17.8496
9.504	30.9952		24.64	7.5136		24.64	18.5728		7.3856	5.7984		10.6752	8.0896		9.504	25.7792		14.9888	19.8912		28.8896	8.64		7.7632	11.2768
15.5264	25.3952		14.9504	19.8848		14.9504	11.808		15.456	4.768		16.0448	17.6384		15.5264	11.9552		10.5472	24.0448		16.2368	22.2208		28.3008	23.0912
18.4384	18.24		11.8464	14.496		11.8464	18.6688		6.4064	14.1568		21.984	19.1168		18.4384	11.9488		7.5456	26.3488		14.496	22.7648		13.5872	8.6528
125.85	27.4432		6.0864	5.1136		6.0864	21.312		5.9968	4.2368		14.7456	6.9888		125.85	15.488		11.9616	16.5696		23.6864	20.9984		19.168	24.6656
4.9408	19.3408		9.4912	22.2592		9.4912	22.9824		14.272	29.5296		18.3424	6.6368		4.9408	14.5984		10.5856	76.4096		125.779	6.2528		11.4368	12.7744
34.2848	16.7744		8.3648	40.576		8.3648	17.7344		5.376	16.5632		21.0048	18.752		34.2848	20.1728		10.4576	5.8624		6.4	11.6864		16	18.3296
22.112	11.2832		7.2384	19.3408		7.2384	11.7312		8.0896	11.008		31.9168	18.3424		22.112	5.5488		7.936	19.8528		19.9488	8.1344		19.4112	40.0064
14.688	11.9296		17.76	31.136		17.76	27.0592		13.5616	12.6976		18.0928	21.8816		14.688	16.7104		13.5872	3.5712		55.7696	18.3424		8.3776	34.5088
17.1584	24.0896		15.5072	21.2352		15.5072	11.552		11.9552	22.3552		6.816	25.952		17.1584	52.576		47.968	19.0784		15.0272	32.1088		4.6464	17.4144
22.9824	15.2064		15.0464	10.1952		15.0464	33.1328		17.2096	17.9456		28.6592	16.9856		22.9824	4.4032		8.0192	33.12		7.6736	6.8032		30.528	24.032
18.3232	16.2688		2.0544	52.6016		2.0544	8.4224		12.5632	12.6592		45.152	11.7056		18.3232	18.1312		5.9072	56.5248		16.0832	19.6544		15.392	58.784
17.0432	29.2224		17.4464	10.7392		17.4464	34.048		7.424	12.192		20.6656	9.0304		17.0432	15.3472		10.0928	29.9584		14.6624	16.2432		18.0352	20.16
15.648	20.288		7.744	16.0832		7.744	8.3136		8.6848	19.9744		13.2736	30.7712		15.648	14.6496		13.4528	56.6784		27.5904	13.8048		30.496	111.981
9.984	13.248		18.6624	8.4672		18.6624	25.0496		10.1568	147.814		11.6224	7.1424		9.984	4.4544		12.4416	113.318		15.1488	11.52		14.304	58.2656
24.4928	4.7488		13.9776	11.9168		13.9776	14.4256		8.32	18.4512		22.688	21.0496		24.4928	19.7632		14.08	50.7392		27.0528	17.9648		5.9776	26.3936
43.9744	14.144		19.0464	17.3888		19.0464	20.48		9.1648	13.5552		15.328	18.0928		43.9744	7.2512		180.275	30.1632		21.6128	13.4592		44.5184	15.104
19.136	21.0624		5.0048	20.3712		5.0048	7.7504		6.3168	11.2512		22.2976	18.3872		19.136	11.4624		10.816	9.7472		17.0496	18.9824		25.0112	25.6768
9.8944	17.1904		14.1504	9.9072		14.1504	15.52		4.6464	15.6096		17.3568	17.5552		9.8944	30.2016		7.4304	8.6272		17.184	8.544		24.2304	27.5904
17.408	20.3072		10.8288	40.8512		10.8288	7.4304		4.9856	264.192		9.4592	13.408		17.408	10.176		8.96	12.672		7.296	26.8864		10.3232	24.0256
14.1376	52.0896		5.4976	26.2848		5.4976	14.4576		16.288	53.2032		18.1504	22.2208		14.1376	13.7664		5.8752	6.5984		23.616	17.12		5.7472	37.0048
20.8384	32.4544		9.632	28.3648		9.632	26.0608		4.5056	11.2128		9.6192	16.2944		20.8384	15.1552		9.152	22.8224		14.5856	8.8384		16.6592	33.7664
16.6848	32.1024		12.6592	28.2688		12.6592	19.392		19.1552	4.576		23.9872	23.168		16.6848	16.4672		23.4112	34.368		20.576	17.0048		20.416	14.9696
18.8992	22.656		17.8304	5.7792		17.8304	9.0304		11.296	9.5104		24.0128	16.1984		18.8992	13.8752		13.408	22.6048		31.8912	11.2128		15.3728	37.824
7.2832	42.6688		17.5232	17.7152		17.5232	13.856		7.36	23.744		234.202	8.2688		7.2832	16.7104		19.4432	5.664		13.1008	12.7808		9.6256	60.7104
9.1968	32.4224		3.9616	33.6192		3.9616	9.1776		9.7792	19.0976		13.76	29.5936		9.1968	24.8768		15.0656	52.64		28.256	5.1584		21.8496	6.4832
23.9744	16.8768		6.8224	7.0592		6.8224	12.128		10.5024	118.394		118.656	19.7888		23.9744	7.7696		19.936	31.2064		19.2832	17.28		14.4256	13.5808
9.76	15.3408		6.3744	6.6752		6.3744	13.3696		11.264	14.8864		22.1504	16.7808		9.76	18.752		12.576	15.1424		10.8096	16.736		13.3184	5.9392
13.4592	15.6672		11.232	41.9456		11.232	11.0976		9.3184	9.184		11.0592	18.0032		13.4592	29.1328		9.408	26.72		25.056	14.2016		20.928	23.616
6.0544	14.9248		25.8176	12.672		25.8176	24.7424		6.7136	16.8384		11.5008	10.0416		6.0544	9.7536		10.7776	14.688		26.08	16.0448		7.3472	32.9024
24.4864	5.3504		8.2304	11.9552		8.2304	18.8928		5.792	17.856		114.138	15.072		24.4864	31.2832		13.2736	24.5632		10.432	15.7568		13.7984	10.6048
15.1616	19.5008		12.6912	373.299		12.6912	16.2304		17.5104	16.6272		11.712	23.9104		15.1616	48.0704		7.9872	13.792		14.048	19.0912		12.3072	34.7776
13.8176	27.2192		21.4144	7.6864		21.4144	15.3088		8.704	61.4144		22.5536	3.6544		13.8176	12.4992		7.7248	15.232		32.1792	17.4976		24.5888	20.5312
25.9072	14.7264		15.3472	20.1664		15.3472	10.6752		15.5712	12.1152		17.0624	21.9264		25.9072	10.7264		13.9264	30.2208		16.4544	25.1968		26.9568	22.016
18.8992	6.8608		12.2368	12.96		12.2368	8.2432		7.6544	142.816		8.96	14.1312		18.8992	6.4896		21.9968	17.7664		34.9504	7.5776		6.6304	154.394
17.0112	14.9184		6.5024	9.632		6.5024	9.8048		16.8832	19.0848		15.2896	24.2432		17.0112	9.4976		17.248	23.1104		13.984	6.112		14.5536	58.7136
16.4224	15.8656		8.896	11.1872		8.896	6.3872		10.368	13.6576		16.2368	9.9712		16.4224	16.7744		6.9376	68.352		11.6352	13.3184		6.912	11.6352
7.6864	33.8432		12.3072	18.7456		12.3072	19.456		9.4272	6.3616		21.408	18.8992		7.6864	27.488		14.5536	183.04		8.8	28.1024		19.9808	282.451
22.8608	33.7536		11.808	12.48		11.808	11.1104		7.2064	14.5344		23.1104	12.5248		22.8608	19.7184		11.6864	15.2576		5.568	15.3792		25.312	7.6672
4.6272	13.7984		10.656	15.0272		10.656	33.5168		4.0384	6.3552		47.3536	17.5168		4.6272	6.5856		15.0912	16.2752		24.7104	19.3152		23.6992	38.8032
15.4304	12.9408		14.0288	8.5504		14.0288	17.76		11.2448	14.3552		41.6512	24.4544		15.4304	4.2368		13.4208	35.36		17.44	23.6608		13.7664	34.5664
8	7.3536		7.3216	8.3648		7.3216	13.0048		13.0688	26.7328		29.3312	22.752		8	55.7312		9.0816	50.3296		17.1072	15.9488		11.3792	29.6384
13.0112	18.3488		12.6656	14.0672		12.6656	14.3232		34.3296	110.778		14.5664	9.1776		13.0112	2.9056		25.4016	183.354		13.7536	15.232		50.8288	88.0256
4.1984	17.5616		6.1952	7.84		6.1952	12.0512		8.2752	196.928		114.106	13.28		4.1984	55.2896		11.1744	35.2448		11.392	13.3376		15.2832	45.9648
25.7152	28.0832		10.7776	19.7824		10.7776	15.5968		5.3056	6.0992		7.6416	15.8592		25.7152	27.9872		11.1232	14.5664		6.2464	16.3264		8.672	17.984
11.7504	20.9984		12.3584	14.048		12.3584	11.8912		7.9232	13.2736		16.6848	18.336		11.7504	15.8656		11.8336	72.8704		12.032	22.2784		11.4688	34.5408
34.016	16.1024		39.1488	5.8752		39.1488	17.6256		7.1936	8.9984		17.8816	56.256		34.016	4.8256		7.0592	137.971		10.9888	14.5408		17.6576	79.7248
7.3024	64.6016		15.7376	13.2736		15.7376	10.0864		9.4848	11.6672		35.168	42.3744		7.3024	9.92		7.8848	24.5696		33.8112	11.0976		16.2752	77.7664
14.6304	11.1488		13.92	21.792		13.92	22.0288		26.368	9.6704		6.7392	5.0816		14.6304	12.864		9.3632	18.4384		15.0976	29.5424		17.4784	15.7376
10.8864	21.6512		14.1248	29.2928		14.1248	27.7888		9.1456	38.7328		8.8896	14.2464		10.8864	7.1808		6.0416	18.432		11.7632	6.1888		6.08	127.795
13.7216	21.1584		9.2096	3.648		9.2096	31.2064		4.5632	16.2752		21.2096	22.7584		13.7216	12.6208		7.1104	31.2832		18.8672	13.2224		17.9328	149.222
8.8832	13.0688		5.8176	13.504		5.8176	22.5856		14.2336	18.1952		11.8016	11.1808		8.8832	11.2		15.6416	21.1712		17.7152	15.6992		9.2992	21.984
16.1536	15.2768		14.8864	8.192		14.8864	34.336		6.0864	27.776		17.952	7.264		16.1536	31.9872		9.6192	4.6464		17.8752	7.712		13.696	26.4896
16.8768	5.9648		12.4224	18.1568		12.4224	9.6128		7.1936	15.2192		15.584	14.8288		16.8768	17.408		13.3376	73.5424		6.3168	10.0992		19.1168	39.456
7.2832	9.12		18.9952	6.2528		18.9952	26.0224		7.6416	12.8064		24.416	7.1488		7.2832	12.7616		9.0496	20.288		13.5104	23.6672		21.344	56.928
16.5888	18.7968		22.4896	12.7744		22.4896	18.0288		7.3856	16.4416		23.1808	13.0432		16.5888	18.8672		14.6624	16.4928		7.1232	14.6432		14.7136	8.672
12.9856	16.5056		11.5136	14.6048		11.5136	10.5856		10.4384	17.0944		22.9824	8.5824		12.9856	8.6528		13.7024	8.9728		26.9248	11.0976		15.6992	40.8512
16.2368	6.4128		7.328	98.2976		7.328	22.688		11.2448	9.0944		23.7248	11.6672		16.2368	5.2992		12.1856	7.7888		32.7872	17.6192		17.2736	8
11.0848	30.0608		15.168	15.8784		15.168	12.288		11.1936	41.9392		38.2016	19.9168		11.0848	55.328		11.5328	7.2384		18.3424	16.5824		4.8064	18.6688
15.8144	22.4064		6.0032	11.072		6.0032	14.5472		5.6448	12.2944		12.896	41.6384		15.8144	15.4752		13.8432	24.7488		15.2896	18.8864		16.1664	119.034
26.9696	19.8912		34.3552	18.912		34.3552	20.0512		16.7424	18.0736		26.0096	19.68		26.9696	19.3664		10.2272	7.3856		22.112	20.8832		20.8512	38.2272
7.1936	20.5056		11.1872	8.576		11.1872	15.4368		13.4912	47.9808		16.2432	21.5872		7.1936	46.8544		9.4976	33.6768		32.6208	18.3872		14.0416	20.1728
7.3344	12.9152		12.1088	14.7584		12.1088	8.8448		4.544	33.5488		18.7968	15.7696		7.3344	18.8224		27.5264	12.128		171.36	18.1504		17.7472	33.0304
11.68	16.864		13.0816	16.9664		13.0816	6.784		10.7648	12.9472		15.7312	18.5792		11.68	7.9744		5.76	148.813		14.6304	15.0016		15.008	9.504
17.4592	18.9312		6.0672	14.8288		6.0672	11.0016		5.8688	22.6176		35.776	14.5344		17.4592	14.1184		15.6992	148.832		20.1024	12.8384		17.952	67.0272
20.3968	14.816		18.3936	65.3568		18.3936	16.192		9.8176	10.88		21.2416	10.3424		20.3968	13.28		7.7888	19.6224		19.7696	11.9296		5.1648	186.778
5.504	6.4448		5.9584	8.16		5.9584	18.0672		3.0848	13.2864		16.7104	29.2864		5.504	19.2384		7.4048	8.9664		29.8816	36.3136		6.624	116.448
20.9408	30.6368		5.5488	16.7552		5.5488	16		5.0752	23.3792		27.136	25.8816		20.9408	40.9344		12.2624	18.6752		13.1584	6.304		7.6096	31.8656
17.1968	15.4304		14.1056	13.6704		14.1056	18.9824		8.9216	32.96		15.2448	8.9472		17.1968	11.8592		14.9056	16.1216		19.1808	12.7552		8.4672	38.9952
13.8304	6.9568		15.2192	15.5584		15.2192	6.4512		14.9312	7.8784		5.7984	16.1856		13.8304	16.448		6.624	27.4176		13.152	22.1632		23.0656	15.8784
13.1264	21.6768		8.6656	11.392		8.6656	8.7872		5.0112	9.2352		21.952	25.632		13.1264	18.1376		8.4224	7.5968		19.4176	18.9248		15.904	12.8768
13.1328	23.2064		14.6816	17.9392		14.6816	19.0592		27.104	13.7792		21.4656	25.2416		13.1328	6.9184		8.3584	98.6816		4.096	12.864		6.0928	113.222
13.6768	21.2288		10.6048	5.2416		10.6048	9.9328		16.7872	8.4288		18.0608	13.6768		13.6768	440.87		11.6288	42.8736		19.8592	16.8448		4.9088	87.2064
15.1296	13.3824		13.408	76.9408		13.408	3.584		14.3232	17.4848		12.96	19.9168		15.1296	23.3792		8.4096	15.104		20.4864	4.8064		16.544	11.9104
12.9728	39.68		14.912	9.1712		14.912	15.8144		5.4592	5.8176		126.989	12.6208		12.9728	11.4496		7.5584	33.2288		19.5648	20.768		13.696	18.1312
11.5712	6.2912		5.6704	8.5248		5.6704	10.2016		12.1728	8.7168		26.9312	16.1408		11.5712	136.083		11.4112	13.152		30.9504	15.6032		21.3056	20.256
15.6928	16.4224		5.6256	14.976		5.6256	20.2176		6.1632	283.789		22.7648	4.864		15.6928	6.0672		16.0128	11.488		14.5408	15.9296		19.3536	8.8192
21.5424	12.704		17.8304	23.1936		17.8304	13.984		13.632	11.9168		27.5264	9.6384		21.5424	17.7856		6.4256	46.6752		12.896	21.9904		16.768	22.368
14.6496	17.7472		6.5216	6.976		6.5216	5.7984		11.4816	12.1664		22.4128	24.4672		14.6496	53.28		18.2208	6.5664		16.576	20.4928		10.0672	11.5968
13.8752	427.654		15.5072	25.7664		15.5072	22.9312		5.7536	9.1392		49.1456	9.8304		13.8752	21.664		6.144	57.7856		15.6672	8.3264		3.8656	25.8944
6.4896	13.2928		5.7792	10.4896		5.7792	30.1312		13.1264	9.3312		30.8224	23.6416		6.4896	114.829		7.8272	20.8704		19.552	9.504		15.2064	8.096
13.9456	28.1152		14.4768	17.0112		14.4768	15.8336		4.9344	9.856		22.7264	20.3648		13.9456	32.1088		20.128	100.083		18.8544	4.9664		18.7072	24.16
18.7264	35.52		14.0672	15.712		14.0672	20.8384		19.1616	9.9904		5.4016	16.32		18.7264	20.6976		17.6512	18.496		9.8688	12.2944		7.8848	29.8304
20.7104	14.7008		10.848	9.696		10.848	15.2832		8.224	5.3312		22.6112	18.0032		20.7104	13.0752		7.0464	109.107		196.282	18.5152		6.08	29.0176
12.5312	26.7904		8.5376	8.7232		8.5376	5.7408		10.2592	15.7824		24.352	18.6048		12.5312	30.2144		13.44	49.5488		15.3024	20.9344		7.0848	23.4752
12.7552	21.2672		13.5104	13.9456		13.5104	10.24		6.5984	21.5296		18.0096	13.1904		12.7552	14.0672		14.7392	42.0416		17.0432	6.0096		17.4016	20.7936
22.336	5.3888		14.8736	26.5984		14.8736	16.2816		2.7968	21.4976		14.2272	28.3008		22.336	27.0848		6.3936	46.6112		15.136	8.1152		8.8768	17.4656
15.8976	23.2128		11.392	10.3296		11.392	10.368		13.1392	14.3872		192.512	27.7888		15.8976	35.0144		13.3888	49.3504		23.776	16.6208		13.1776	133.158
7.6608	13.6064		12.672	19.328		12.672	12.2944		7.0336	10.2976		18.9504	9.9392		7.6608	31.0848		9.4208	14.7328		23.5904	21.0176		20.4032	127.546
9.4528	7.6416		9.9072	11.5392		9.9072	6.2336		6.4064	148.256		16.7232	17.3696		9.4528	29.5424		8.8832	19.4368		18.3872	28.1024		5.728	79.8656
20.8768	18.2528		15.7632	6.88		15.7632	6.08		5.7792	26.8544		9.5424	24.8		20.8768	13.2416		17.1712	12.6976		4.8128	14.4768		5.6384	18.304
17.664	16.4992		13.4208	14.176		13.4208	10.9888		8.6336	16.9088		19.7504	27.6992		17.664	17.1648		12.992	30.336		27.7376	15.8336		11.936	26.8352
21.1264	15.6032		12.4672	15.2256		12.4672	120.442		6.4832	4.8576		14.784	5.5872		21.1264	21.2544		12.7552	24.0128		25.2096	13.3248		17.1136	27.744
21.5104	13.8112		12.7296	11.2704		12.7296	10.208		9.9712	11.3408		11.8016	28.2432		21.5104	32.7488		11.5712	30.7264		16.7168	19.4624		6.2336	20.7168
4.5184	6.1248		6.4768	18.496		6.4768	14.2464		15.4752	13.6832		22.112	20.1024		4.5184	31.5264		21.4208	14.7072		19.2256	18.9376		18.592	128.966
41.2992	14.0352		10.9888	21.9136		10.9888	20.9344		5.8176	13.12		24.896	25.0176		41.2992	22.5984		8.6272	35.8592		9.1264	19.4624		7.0144	43.3792
13.8624	283.546		4.3648	9.2544		4.3648	13.0688		8.672	37.728		6.4192	6.496		13.8624	32.5888		11.84	20.3456		9.9584	18.4384		8.5312	11.3344
14.592	20.2944		8.576	23.3856		8.576	6.6624		15.648	12.064		12.9984	18.0032		14.592	5.344		6.6304	17.1136		4.6784	7.4752		19.104	128.192
9.792	15.8656		16.4672	13.6128		16.4672	19.0336		7.5328	12.3072		19.4496	7.8336		9.792	35.2128		4.7424	11.1552		13.5936	20.0576		18.5408	14.7136
14.5152	20.832		8.9664	8.0448		8.9664	7.4048		11.5456	8.7872		57.3696	32.9024		14.5152	25.856		6.3808	34.2976		11.8656	25.4784		9.4336	109.037
15.68	24.7488		8.8896	22.6816		8.8896	9.9072		4.3008	18.6112		15.6736	10.5856		15.68	28.0896		12.16	21.5488		14.7264	18.1504		17.7088	13.6704
15.0848	9.6128		15.9872	31.8144		15.9872	11.936		8.0704	28.9664		8.5568	18.1184		15.0848	10.6752		5.7536	8.1984		15.7184	122.387		6.08	123.923
18.624	7.8976		10.8224	4.1024		10.8224	28.7936		15.5264	8.064		13.1264	15.5136		18.624	13.2224		6.2656	20.0704		14.5088	9.8816		16.5888	19.4176
11.3984	17.8944		5.6576	16.6912		5.6576	8.8512		5.2288	122.797		27.776	21.5808		11.3984	21.0624		7.072	46.3872		7.7632	13.5552		15.5648	18.3616
19.7632	7.6352		4.7744	10.2848		4.7744	13.4464		5.504	11.2704		98.9312	6.4832		19.7632	5.7856		16.7232	12.928		14.752	16.4544		15.6736	15.488
4.4544	201.613		13.7536	22.6432		13.7536	10.7072		5.5168	14.688		10.0608	69.5872		4.4544	13.8496		4.896	10.4384		15.3216	16.9536		7.8848	7.4944
31.456	10.7136		5.3568	14.9632		5.3568	18.5216		9.9392	9.4016		7.0336	13.5936		31.456	10.9056		6.5728	5.696		34.624	17.5104		21.376	43.2448
10.1312	29.472		10.9504	5.5744		10.9504	14.0288		9.6768	11.296		10.4384	27.8656		10.1312	10.6752		6.7904	9.408		15.8464	18.8928		16.0704	22.1696
14.6624	133.997		11.4176	21.2416		11.4176	15.2896		14.0096	8.0384		18.4768	18.528		14.6624	31.2448		8.3968	12.3072		24.576	12.6784		9.9072	17.8816
12.5568	33.984		10.1632	19.7824		10.1632	155.77		11.616	20.3968		10.816	9.4208		12.5568	17.3376		7.3472	35.296		20.736	20.1024		25.7792	10.0864
6.016	25.5808		13.6832	13.9904		13.6832	9.4848		19.0912	8.3392		12.4736	20.8576		6.016	30.7968		8	9.6512		20.9088	15.552		16.3648	22.5856
5.2608	12.9856		15.5584	11.6608		15.5584	7.8336		5.312	12.4416		18.2848	97.12		5.2608	12.6656		12.8	32.4864		22.2208	18.4576		22.4832	22.56
17.1712	23.648		12.2944	13.7216		12.2944	25.6704		18.912	14.4832		21.2928	22.6048		17.1712	11.6992		5.7472	14.0608		9.1456	14.496		6.8352	17.216
12.8896	9.1776		9.7088	19.0528		9.7088	22.336		16.704	17.7024		341.267	15.8976		12.8896	39.1616		8.0064	14.0352		60.48	18.1312		4.4352	43.6928
9.472	19.5968		14.336	16.9984		14.336	11.7824		5.4592	19.7568		6.496	19.9232		9.472	23.4624		15.3984	49.888		15.0016	10.6368		11.0208	39.9744
9.4656	19.0336		11.8784	12.224		11.8784	6.816		8.9536	14.432		127.322	18.2592		9.4656	13.2608		9.8368	90.4064		13.024	19.5264		10.752	21.6256
12.4736	15.5072		20.3008	119.693		20.3008	17.3824		6.816	146.336		39.3408	19.8336		12.4736	12.4672		8.4352	29.9968		14.7008	16.2624		10.368	10.8608
7.4368	6.976		4.8192	16.5696		4.8192	13.4464		6.3488	9.9648		63.488	24.2688		7.4368	81.4976		8.7552	21.2992		9.3632	133.779		7.648	14.2848
10.2144	25.1968		16.0128	10.5728		16.0128	18.4		9.9712	24.4096		111.014	13.408		10.2144	4.4096		11.936	155.11		10.4448	15.4624		9.952	30.2272
15.7888	9.0112		9.6576	9.7088		9.6576	10.6816		15.8208	10.336		5.9904	16.8128		15.7888	7.264		5.5744	28.9088		8.2304	16.7872		21.056	15.4752
20.5824	12.0896		12.4608	27.168		12.4608	13.3632		6.7776	23.0336		10.4384	31.0976		20.5824	17.3376		6.9696	9.1776		13.5168	8.1408		17.6448	14.08
5.7664	22.5024		8.928	9.7728		8.928	4.7104		16.2688	19.232		39.8336	30.2464		5.7664	7.0784		8.1984	36.7936		16.8384	17.6896		20.5376	225.638
18.3232	18.6624		8.5056	13.184		8.5056	15.3088		17.312	6.4448		9.8432	19.9936		18.3232	15.4176		8.1472	82.016		23.3856	5.2416		6.7328	16.3264
14.0928	34.8544		7.1744	12.1984		7.1744	3.8656		11.7056	12.7168		25.088	12.0832		14.0928	6.3424		15.6416	40.2304		22.5664	14.2208		12.992	113.837
11.8656	14.4576		5.408	17.4976		5.408	8.0896		11.456	9.5424		10.9312	21.696		11.8656	4.6272		11.456	19.9296		22.2336	16		18.2016	10.6432
17.7792	13.5168		14.9696	36.5312		14.9696	19.6416		23.2256	185.6		18.2976	13.9648		17.7792	12.1984		9.152	16.7424		7.6096	21.1904		6.1504	18.6304
7.5776	25.76		11.84	8.48		11.84	10.4128		4.4224	82.816		14.496	15.7056		7.5776	58.2656		14.9376	10.1568		15.5776	14.8928		33.0112	23.488
18.5408	31.5648		13.4656	16.2432		13.4656	17.888		6.1376	19.4048		15.072	11.936		18.5408	13.344		9.8176	37.1072		20.736	12.4096		6.8928	28.4928
11.5584	22.0864		12.832	19.3664		12.832	16.7104		5.824	25.7216		129.76	10.144		11.5584	10.5792		12.5056	45.5104		36.8192	14.336		8.928	37.5552
4.3136	24.1088		11.2768	5.0624		11.2768	136.902		11.0976	10.5216		10.1376	12.8576		4.3136	46.4576		6.4768	19.5392		19.1808	7.744		4.4224	19.7632
5.2352	18.5216		12.672	40.6912		12.672	24.416		8.3008	6.0672		14.2464	13.3568		5.2352	5.0432		6.2144	25.1392		12.5248	22.1248		18.784	29.0496
21.1136	27.328		4.5312	66.8864		4.5312	20.0448		11.3792	9.9264		17.9456	11.7632		21.1136	8.8832		6.9824	11.8464		19.808	18.56		10.0224	88.7104
10.0608	4.1728		9.8816	7.8592		9.8816	9.6064		10.1504	12.5824		156.672	14.9056		10.0608	12.8192		13.1776	11.8464		6.6368	7.3664		11.6992	120.186
4.1536	13.0112		6.3424	15.9424		6.3424	15.3088		6.2464	9.696		15.7056	15.0848		4.1536	27.4752		5.3568	43.2896		17.3376	26.9184		15.6288	60.3776
21.1584	14.1952		6.7328	17.92		6.7328	14.144		10.9824	31.2384		67.5968	14.5088		21.1584	5.7216		13.1904	5.792		20.2432	12.9088		15.8976	12.4928
22.4896	43.1616		9.856	7.4432		9.856	5.3056		7.136	13.5488		20.9664	14.5024		22.4896	4.416		7.1936	16.6016		17.6384	16.9664		9.1264	13.0816
18.6432	121.274		11.6096	29.4464		11.6096	17.7664		8.1472	19.8656		7.552	8.448		18.6432	10.24		9.1776	25.5296		26.2656	23.488		21.1456	36.896
21.8496	21.504		20.1792	3.5968		20.1792	13.5232		3.5776	12.2944		45.4208	20.3712		21.8496	14.0544		12.3392	12.4288		23.072	4.3584		10.1376	10.784
15.0592	14.7072		8.5696	22.1952		8.5696	14.8608		6.4	13.2736		12.1088	19.5264		15.0592	31.0784		7.0848	24.4736		38.848	18.1824		18.9248	13.6448
16.6016	12.1344		10.7328	14.208		10.7328	11.872		13.3312	22.8672		15.6992	10.6816		16.6016	53.568		10.272	12.48		4.8704	6.0544		9.28	5.7344
14.1952	20.3328		6.0672	15.5264		6.0672	5.3504		15.3216	7.072		13.1968	15.8464		14.1952	13.8944		13.9264	67.0848		11.1424	21.0688		13.312	40.1408
13.216	14.4128		19.8976	34.5984		19.8976	27.5904		5.7792	138.502		28.2368	29.12		13.216	12.5504		7.9808	36.9664		17.8752	8		13.7088	21.6832
12.0128	28.1216		11.5008	26.4384		11.5008	17.792		6.0672	18.8288		22.7072	23.8144		12.0128	33.44		12.1792	47.3408		15.072	31.6288		21.9072	50.7648
7.6736	30.848		9.44	8.4864		9.44	20.1024		9.6768	34.336		22.4512	7.7312		7.6736	10.3232		9.0496	10.4704		18.7712	16.4928		7.7824	16.0256
6.528	12.672		12.1408	5.7088		12.1408	16.864		18.048	6.528		25.8688	7.6992		6.528	57.7088		8.8448	12.1344		21.6064	16.8064		6.8288	10.6816
10.7072	52.5504		13.5616	21.1904		13.5616	22.0544		10.112	25.5168		132.73	17.248		10.7072	8.4224		6.08	161.19		15.84	6.9696		5.1584	50.9184
17.472	24.1984		26.592	29.6064		26.592	19.7632		13.5936	13.5872		15.5968	17.1776		17.472	40.3904		12.4224	29.5296		13.728	27.0656		9.4016	29.8368
17.4464	15.7248		12.768	40.8256		12.768	15.0528		2.6688	13.8432		28.6976	26.8608		17.4464	5.1712		13.5488	75.3472		17.4272	19.0464		8.5568	18.9056
25.9456	20.0448		17.8752	9.9648		17.8752	13.4272		15.7312	13.0816		21.728	41.6576		25.9456	14.5344		14.4	15.4304		21.7792	15.4944		25.8944	14.2976
8.6592	45.0176		16.3584	9.4912		16.3584	2.7968		7.0656	11.6928		22.2592	26.624		8.6592	9.44		6.8672	16.1088		7.9552	20.2432		13.3696	17.5808
16.2368	62.6432		11.5008	6.6944		11.5008	16.9984		4.6464	9.2544		8.768	15.0976		16.2368	11.5392		20.4096	15.9488		39.3216	18.3424		9.9264	124.627
5.7088	18.56		6.2464	11.9936		6.2464	9.344		12.608	31.616		22.3296	32.6656		5.7088	15.1424		18.6304	48.3264		31.9104	15.0912		12.0896	15.9872
29.3376	29.632		16.544	11.3536		16.544	3.3216		4.9856	29.856		22.0928	29.6768		29.3376	29.9776		6.2592	23.776		14.208	19.52		37.5488	10.1056
3.3344	24.1792		19.0464	9.5552		19.0464	12.288		16.0832	17.088		12.768	29.9072		3.3344	13.5616		13.0624	56.8		9.8752	29.1584		7.936	118.79
9.824	16.1536		7.2064	44.128		7.2064	12.4224		14.4512	111.053		12.544	19.7312		9.824	24.128		11.7824	66.5408		19.1488	12.0768		15.6864	5.9648
12.416	24.704		18.6176	12.3136		18.6176	21.2672		11.0912	146.97		35.9424	14.8096		12.416	13.4784		51.7312	35.4688		19.6672	19.4048		11.3536	31.712
14.752	22.016		15.9744	12.7424		15.9744	94.4384		20.032	111.782		43.52	5.5744		14.752	36.224		5.856	17.1648		17.28	18.4832		20.6016	15.5904
11.1872	30.0224		21.2736	24.4928		21.2736	7.104		7.9168	20.5056		5.4144	15.3088		11.1872	40.1792		13.6768	39.3792		24.7296	13.2864		5.984	194.592
14.7584	16.8448		12.0512	10.9376		12.0512	16.3648		7.7312	99.1808		18.9248	21.44		14.7584	6.24		20.5888	6.1248		23.3344	7.3088		8.16	74.9632
27.8784	16.4352		13.7472	10.4576		13.7472	145.491		24.2432	11.9424		20.7104	13.9008		27.8784	22.7648		8.6592	26.9632		13.6832	18.5344		29.6704	221.683
17.6576	28.9728		10.5216	8.3328		10.5216	13.2416		20.896	19.8016		15.5776	10.4064		17.6576	19.3984		13.088	18.8736		19.6928	35.5648		16.8064	27.8336
16.4416	6.1888		40.1664	17.0176		40.1664	13.0176		16.1088	11.8592		23.0784	125.645		16.4416	19.2064		13.632	7.7376		35.7376	10.3296		14.7008	18.3936
6.2016	7.3408		7.0848	21.3632		7.0848	17.5552		17.7856	115.642		5.8688	15.4688		6.2016	47.9616		16.4416	38.5536		14.7648	22.528		12.1408	198.4
14.5024	15.0144		15.3408	21.728		15.3408	10.4576		19.1872	4.4416		16.3648	16.2944		14.5024	25.376		12.352	34.9568		17.8368	14.6944		9.8112	12.3776
11.4048	8.7424		12.5504	16.9088		12.5504	15.936		9.5808	16.0128		7.3856	20.5888		11.4048	10.336		11.0016	11.424		25.0752	13.504		10.9952	20.8
5.6384	18.5664		11.5136	19.6224		11.5136	28.0256		5.0048	19.7952		28.1472	5.7408		5.6384	14.0928		18.2592	17.632		51.7888	7.3728		11.584	133.28
14.6816	38.9952		18.1696	4.0704		18.1696	13.3568		13.1712	12.0448		20.5632	19.5136		14.6816	151.648		8.0704	14.784		22.6432	22.6432		16.6976	129.85
28.1152	22.8416		13.8048	12.0192		13.8048	9.5616		13.9648	18.7072		23.68	19.3344		28.1152	9.6448		16.4096	8.4416		12.5504	17.344		28.8704	37.9072
20.5888	17.9328		6.4704	13.9328		6.4704	21.6384		7.4624	21.4976		23.424	34.4448		20.5888	22.368		12.3456	16.2688		15.3344	18.464		17.4144	72.5632
16.8832	6.1824		5.8944	6.112		5.8944	77.0432		14.5344	16.3136		12.9984	6.6176		16.8832	6.0992		6.5728	23.0016		16.1472	10.3424		5.632	30.2592
6.2016	13.8368		18.9376	14.5152		18.9376	16.288		5.2992	11.7888		26.88	19.9488		6.2016	5.4848		5.6576	82.2464		14.08	15.9424		16.768	5.9136
5.9328	11.328		8.6336	13.056		8.6336	13.6		4.5504	7.136		19.0656	8.8704		5.9328	8.992		7.2512	49.2736		12.032	18.784		11.5584	9.3376
11.9616	19.2448		3.7248	24.3008		3.7248	9.088		5.8304	19.968		8.2112	21.8944		11.9616	10.6368		5.8944	31.8656		31.4752	31.2192		111.475	21.6064
10.6304	6.8416		5.8816	19.5648		5.8816	6.4		7.1488	6.5536		110.138	17.3248		10.6304	19.264		7.4752	22.3424		15.1488	3.8912		19.0592	17.4208
19.3024	234.579		23.1872	18.4128		23.1872	14.3744		10.6624	9.1968		20.8192	124.173		19.3024	14.8416		7.1104	32.096		14.144	26.2464		17.9072	163.981
19.0528	18.2592		6.9376	13.9904		6.9376	29.1008		9.152	6.624		20.0896	6.5152		19.0528	39.2512		4.8256	26.3552		3.8272	12.5632		49.7088	18.9248
11.136	16.512		8.4608	6.9312		8.4608	18.5856		13.44	10.8352		21.1136	14.8288		11.136	20.096		14.0416	7.9296		11.3216	18.208		6.4576	11.616
12.1856	19.2768		11.3216	29.4592		11.3216	13.8176		18.4448	17.1584		48.864	25.5808		12.1856	6.08		5.5232	14.24		15.9232	10.6624		13.8048	12.0384
18.7072	15.9616		7.8976	25.408		7.8976	16.6016		15.9552	15.6672		12.3456	17.6448		18.7072	11.3792		6.7392	14.1888		19.3792	25.5168		40.256	36.9984
15.3728	25.76		9.9584	16.5824		9.9584	18.6752		19.7312	9.8432		21.824	22.0416		15.3728	14.464		19.872	16.8832		11.7952	16.4608		12.384	17.1264
20.9536	24.1536		9.0752	12.3264		9.0752	8.4032		6.7456	17.3312		18.3808	22.5344		20.9536	51.4048		15.4816	22.2464		8.576	17.664		17.4592	42.1312
4.7552	14.3296		5.6832	13.3632		5.6832	10.2976		6.816	21.7664		21.6064	23.5968		4.7552	16.6272		5.312	48.9152		16.6272	16.9088		10.0288	16.48
9.9072	20.5824		12.2368	34.112		12.2368	22.7648		2.944	131.802		20.1472	15.1168		9.9072	10.2208		18.272	33.5232		16.4928	24.224		14.7776	164.256
16.4352	128.282		10.8992	9.5616		10.8992	25.5232		6.6176	127.373		16	8.1088		16.4352	4.2112		7.0592	104.531		16.5696	11.072		107.053	128.608
18.6624	33.12		7.936	16.3136		7.936	9.088		14.784	21.472		227.27	17.9008		18.6624	10.6496		7.3728	19.6608		12.7424	13.9136		8.064	60.5824
16.7616	8.7936		8.992	17.9008		8.992	29.7536		7.2512	22.912		17.6768	9.248		16.7616	12.4096		6.2592	5.3248		32.192	7.2384		19.5584	15.232
17.4144	19.7248		14.6944	15.232		14.6944	15.0208		7.392	14.7456		9.2928	14.432		17.4144	4.2624		16.3968	18.176		23.648	14.7712		19.1424	21.0048
18.8352	8.4736		7.3856	11.584		7.3856	8.4736		5.9456	158.195		31.136	17.088		18.8352	9.056		5.2032	16.6912		10.976	123.219		6.6624	5.2416
5.6768	44.0704		22.2848	8.4096		22.2848	25.6768		6.0928	21.9008		22.5728	32.0384		5.6768	13.3504		10.6688	63.9872		20.5504	14.4896		5.2032	34.6432
32.0256	15.2896		13.312	22.88		13.312	20.1792		13.8752	30.8352		27.4368	16.4928		32.0256	52.6912		23.2256	21.8432		18.1248	19.488		6.9632	61.0432
17.9264	10.816		16.128	22.9824		16.128	13.9072		18.784	16.512		29.5232	22.9312		17.9264	11.3792		5.9968	108.813		18.3296	11.4176		19.552	19.1552
14.8416	4.3008		7.936	17.92		7.936	9.1968		13.6128	29.9456		41.4848	17.2928		14.8416	13.6064		11.0464	21.8368		17.4528	12.3328		17.3312	73.1328
22.7584	24.2432		16.288	17.2736		16.288	15.9296		8.6592	14.3424		7.7696	17.6576		22.7584	9.12		12.8	75.8592		17.6384	18.3616		21.8752	12.5824
24.4032	12.704		7.0912	2.0544		7.0912	19.5584		13.408	16.6784		13.1392	70.8096		24.4032	9.504		7.0336	29.7024		34.5536	21.4464		14.7008	36.2752
18.8224	16.128		3.1488	10.5472		3.1488	9.7408		8.3584	13.0816		20.9024	15.2384		18.8224	18.5024		20.7296	51.9552		39.5584	4.4992		31.8848	78.5792
28.1728	23.072		5.6896	11.8272		5.6896	22.1824		5.0304	25.2736		24.5312	18.9824		28.1728	12.8		6.4512	41.5616		31.648	12.704		15.5328	35.8336
15.2768	14.5088		6.9248	21.4464		6.9248	21.2096		9.6064	24.448		30.2784	25.0304		15.2768	41.472		12.8128	9.2992		61.2096	17.696		27.7184	4.8064
4.7552	23.712		14.112	12.1344		14.112	16.4032		7.9872	20.0704		20.4992	16.224		4.7552	37.7728		11.0976	17.6512		21.3888	14.56		18.3936	50.9184
19.104	22.4512		11.8272	15.488		11.8272	17.2096		5.5488	7.6096		14.0608	18.9056		19.104	9.9648		4.4096	25.184		23.9616	10.0608		7.0912	18.6944
51.9296	9.5616		8.3072	9.728		8.3072	9.1072		7.3792	14.1376		13.2992	13.5104		51.9296	12.6656		6.1056	13.9584		18.0608	15.8144		3.6288	12.48
12.4864	18.1888		17.4976	5.9328		17.4976	21.9776		5.9072	14.496		14.3424	19.4432		12.4864	11.0656		3.9744	22.656		34.6944	24.9344		26.0608	25.024
15.2448	16.4224		13.9328	9.4464		13.9328	8.8064		4.4224	138.432		6.8864	46.3744		15.2448	8.1728		17.7152	28.0832		11.6224	17.856		13.2992	81.9456
14.7712	12.8384		12.736	218.336		12.736	5.2736		14.8864	8.0512		20.608	21.28		14.7712	30.1376		13.8944	10.8736		10.7072	14.9312		5.9008	20.9856
12.192	10.3616		16.2944	10.8544		16.2944	10.88		16.6592	10.1312		22.0608	14.6752		12.192	10.7904		7.1232	9.8432		23.7696	15.1872		18.3872	29.4976
14.5408	36.608		9.1328	12.0512		9.1328	6.8416		6.8544	22.7584		16.9728	16.5568		14.5408	14.08		9.6832	15.8272		11.7504	3.1488		9.9904	80.3776
17.8752	17.8624		6.4448	14.1824		6.4448	13.2608		7.4752	8.1344		16.9216	12.512		17.8752	7.4944		20.992	19.3088		18.8224	22.7648		25.2288	19.0528
14.7392	13.7856		6.2656	12.448		6.2656	21.9584		6.2912	14.0224		27.8848	5.4976		14.7392	10.464		7.872	103.878		22.6816	5.6128		35.0976	111.738
25.3504	6.2848		21.4656	13.4272		21.4656	17.28		10.6688	32.5952		9.9584	14.2592		25.3504	14.9824		5.4208	20.8384		27.4688	13.9968		15.8016	11.5968
9.7088	26.88		8.64	14.5472		8.64	15.2576		16.2752	12.7552		10.0224	19.1552		9.7088	12.8256		11.9232	17.696		26.6048	17.6384		10.0992	5.0944
14.9248	22.9824		36.7744	27.0272		36.7744	7.7312		7.7248	6.7072		7.3856	18.048		14.9248	8.16		16.096	26.976		28.7808	11.0272		6.208	9.3504
15.2	25.0944		6.7968	14.0096		6.7968	15.3024		13.5232	36.2624		8.0384	23.0144		15.2	19.1616		14.6496	15.392		44.5888	13.376		16.8512	20.3776
25.3504	23.3216		29.344	6.496		29.344	20.9792		14.8224	16.2432		26.6176	7.36		25.3504	23.3984		11.488	33.12		14.2592	20.256		30.5984	16.3776
5.9072	13.4592		19.3216	15.9488		19.3216	8.8064		7.744	91.296		19.0272	27.3088		5.9072	16.96		20.0768	41.7664		16.0384	8.3264		20.8768	23.2448
16.5632	16.224		12.608	25.7024		12.608	11.7056		7.6096	6.3232		20.8064	29.4272		16.5632	206.835		4.2304	120.602		9.4016	14.2208		21.9648	14.3872
12.9408	26.4192		8.0256	16.2752		8.0256	15.424		9.248	24.2368		24.9664	10.7584		12.9408	11.1872		12.9792	22.176		12.8	25.2992		119.053	153.094
11.5584	14.1824		9.1328	23.488		9.1328	10.7136		11.8528	18.4512		13.1328	12.7104		11.5584	7.104		9.4016	11.232		11.744	14.4896		13.7984	19.0848
32.5632	14.624		12.3648	8.1344		12.3648	8.992		7.3728	113.107		21.4528	18.0096		32.5632	11.4624		7.5136	133.658		21.0752	21.9328		19.424	61.2352
12.6592	20.2176		10.784	41.984		10.784	23.3728		16.5632	19.1936		9.4208	14.9312		12.6592	18.272		6.7776	76.9728		24.064	17.5744		14.688	9.2928
12.7616	12.3968		3.8656	17.9584		3.8656	17.0048		17.8368	7.0784		22.72	14.4768		12.7616	17.4464		13.9776	32.5248		6.4832	15.7568		8.3136	18.8224
14.3488	16.7424		7.7824	34.112		7.7824	21.3056		5.9264	13.6704		19.84	20.288		14.3488	46.528		22.5344	5.4272		6.3104	17.7216		7.6288	11.6928
25.2096	19.264		13.1776	14.0544		13.1776	11.968		7.9936	7.7376		18.784	20.576		25.2096	24.3584		12.8576	6.9504		26.24	23.5072		8.0256	144.122
26.8608	15.9232		18.336	21.7536		18.336	6.6304		7.1616	19.1232		23.264	13.2608		26.8608	41.4976		5.5424	11.9168		18.2976	18.5792		6.0288	25.9904
24.1088	22.2528		14.464	10.1312		14.464	152.966		7.8016	21.3824		10.4256	6.8992		24.1088	16.224		14.7968	25.5872		13.9072	19.4304		12.928	80.1728
27.6672	53.248		6.6752	13.0304		6.6752	22.9952		6.1312	43.5904		22.6944	8.3776		27.6672	27.4816		21.8304	18.304		9.7536	15.1744		6.1248	21.2352
18.1888	15.84		9.2544	15.392		9.2544	8.6592		4.8064	8.3712		6.4128	9.9584		18.1888	11.3728		20.1408	9.9136		8.5952	23.0656		136.762	17.5424
26.6944	23.5136		138.086	13.0176		138.086	189.139		6.0416	27.9616		26.08	21.0304		26.6944	12.9088		15.5904	22.7264		12.6208	18.9696		15.4496	23.6736
14.0352	3.2896		4.2752	26.144		4.2752	28.3904		5.0432	16.0896		36.1664	15.4368		14.0352	13.1648		8.8064	71.968		13.4656	16.0512		17.4976	11.5136
13.3568	9.9392		12.2432	22.336		12.2432	12.2112		5.6256	7.7952		5.4656	13.3248		13.3568	84.1024		14.304	9.3184		11.8336	9.024		28.128	12.48
19.5584	20.6784		7.9744	32.96		7.9744	4.6464		18.624	13.4208		55.8464	23.712		19.5584	13.5104		22.1184	20.192		14.24	15.1808		6.0608	31.0592
20.7808	22.6368		11.2064	9.056		11.2064	5.9712		9.6704	6.9632		22.24	18.528		20.7808	11.6224		16.9216	105.907		9.5808	10.7008		15.328	156.89
12.8	35.3984		30.7904	4.8384		30.7904	12.1472		15.4432	13.8944		32.5696	10.5024		12.8	9.8304		10.8992	36.448		9.5488	3.6608		140.198	23.6736
22.7328	15.5904		6.4	37.2608		6.4	8.1536		5.0688	18.6944		17.344	9.6512		22.7328	18.72		12.1792	38.8032		3.5136	19.1296		17.0176	25.7088
4.9728	18.72		7.168	10.3104		7.168	6.0864		5.696	12.2112		23.4432	12.6976		4.9728	13.4976		16.032	22.6496		19.1232	18.2272		10.0992	13.7024
18.2464	15.2448		9.7216	15.1296		9.7216	16.4096		17.0304	11.232		27.8528	16.9408		18.2464	9.6		10.8864	31.0464		24.3584	19.52		10.2464	17.4784
18.8352	158.618		15.1104	21.9648		15.1104	15.0528		22.2464	10.7136		14.6048	3.2704		18.8352	9.5936		20.0768	47.7184		21.5872	18.7072		13.664	17.9968
15.8144	15.9872		15.5776	12.64		15.5776	13.9648		6.112	16.608		21.9008	11.776		15.8144	34.816		19.0464	40.9024		18.1376	15.8528		16.9536	23.648
13.5104	9.856		5.6896	15.5072		5.6896	10.08		4.7104	19.5072		11.808	16.4096		13.5104	77.5104		10.144	15.7056		32.4352	6.9888		8.032	31.7632
13.5232	8.3648		5.3376	14.9376		5.3376	19.3088		6.7648	14.016		6.1504	16.8896		13.5232	35.5136		13.376	15.8592		20.6976	7.552		22.9632	44.7744
17.1392	40.2624		10.304	8		10.304	12.5568		4.8768	26.624		13.6	15.872		17.1392	7.232		26.5664	11.6608		49.9392	17.3568		20.2496	12.2368
9.2096	19.0912		14.5856	13.408		14.5856	23.4048		13.024	16.16		12.1536	15.8528		9.2096	68.6208		23.1104	35.072		6.336	13.1136		12.2432	127.315
8.1344	39.0976		12.48	13.952		12.48	8.864		8.416	12.6848		18.5472	125.619		8.1344	19.5328		9.1072	37.536		14.4384	20.3712		19.7376	31.4752
6.4576	21.856		5.2224	5.4976		5.2224	17.1008		10.4192	6.208		126.31	11.0912		6.4576	11.648		11.0208	39.7312		19.6928	58.5088		13.1776	37.8496
16.1344	31.52		7.4304	8.608		7.4304	21.6		15.4624	19.2832		21.5168	18.08		16.1344	4.8		14.0288	22.8288		10.8736	14.656		8.0448	18.7968
7.4368	15.7312		9.9264	30.3552		9.9264	7.5264		9.312	6.7968		12.32	20.9344		7.4368	87.0144		21.2544	30.4064		15.7632	18.9312		20.5568	38.6304
16.0832	28.7872		12.3776	9.856		12.3776	16.2624		7.5456	14.9376		43.4176	22.0032		16.0832	16.992		20.704	55.9488		4.7424	14.848		34.4256	70.656
5.7088	5.792		8.4672	24.0704		8.4672	10.4448		8.9344	132.768		140.838	15.808		5.7088	23.8976		23.0592	32.3968		13.4336	13.2928		12.4032	10.144
13.2352	17.5744		11.36	16.1536		11.36	9.8432		17.8112	42.304		17.6512	16.128		13.2352	13.152		12.8768	85.4272		20.5376	20.5824		143.002	14.1952
15.552	16.8		3.5008	28.2944		3.5008	20.032		20.6976	9.92		8.2944	17.3696		15.552	15.6416		26.9568	26.1184		8.8768	24.1664		32.032	50.144
14.9952	155.686		17.7664	6.0672		17.7664	105.754		5.6448	6.2656		23.1936	17.7024		14.9952	16.5568		11.0528	8.992		17.2864	10.2336		13.664	40.6016
16.6144	19.072		6.8288	9.6576		6.8288	6.2976		12.96	4.6464		24.3136	22.5536		16.6144	30.7264		5.5872	18.4512		16.5568	12.2688		16.2368	92.064
24.4864	10.0928		12.0576	12.896		12.0576	14.4064		14.7968	144		26.3168	24.928		24.4864	38.1312		10.1696	18.5856		30.6752	14.4576		15.9488	3.3088
18.0608	14.8928		6.304	4.1024		6.304	16.4288		30.2336	35.5968		20.4224	34.9568		18.0608	92.5504		5.6384	52.096		121.523	11.2192		6.6624	33.0496
16.5312	5.856		17.7152	7.9552		17.7152	14.3552		12.96	125.005		13.8624	25.3312		16.5312	24.2944		11.7504	29.6384		23.616	14.016		16.448	32.7744
13.3696	17.0752		25.6128	23.2		25.6128	14.72		5.3952	155.36		18.9248	10.3168		13.3696	19.4688		6.2528	24.4224		16.3072	21.504		10.8032	37.952
24.992	6.528		8.6208	23.0464		8.6208	16.3072		14.1056	5.2672		33.0496	14.5728		24.992	38.6752		15.5072	13.9648		35.968	15.5264		21.3312	84.7936
17.4272	13.824		16.7872	12.2496		16.7872	15.4176		13.216	17.6512		13.6064	13.8176		17.4272	30.9248		13.92	77.6448		14.6752	24.9984		6.0032	13.2352
10.4448	21.9584		31.1104	16.1664		31.1104	22.7584		4.7616	194.573		11.6352	23.6544		10.4448	13.0688		14.0992	102.362		15.488	15.5584		7.3728	7.9296
12.608	14.272		14.304	15.7824		14.304	22.7136		13.0496	12.9536		29.6704	9.5168		12.608	17.6768		4.7936	23.616		32.544	12.7552		22.752	35.7312
14.5344	15.744		15.5904	13.9136		15.5904	21.7984		7.8976	19.6928		23.6608	13.2288		14.5344	13.4976		20.256	17.1968		52.8704	5.1136		17.3952	21.6768
33.2032	12.4608		11.9872	13.4592		11.9872	21.2544		10.528	14.8928		11.904	10.8352		33.2032	42.9632		7.3408	78.1696		10.2848	19.0784		5.44	41.5808
8.832	10.4512		7.9232	10.9888		7.9232	17.6512		12.3456	15.7696		34.7904	14.1952		8.832	14.4896		8.2368	20.1408		24.8768	19.6416		26.5728	26.6496
39.008	7.7184		7.808	11.6032		7.808	25.4912		12.5696	9.6256		15.6928	20.2304		39.008	16.9664		12.1728	10.4576		22.112	12.5824		9.6	11.5264
10.4384	19.6032		28.1088	9.1648		28.1088	24.352		13.4272	8.3264		18.5728	61.8944		10.4384	11.2		6.688	13.9392		21.9072	3.2832		20.6464	186.208
15.1808	17.6768		6.5536	20.5568		6.5536	11.0528		13.6384	123.827		16.5888	27.136		15.1808	6.6432		12.8704	15.968		8.5248	16.4224		16.5632	6.7136
21.632	61.4208		15.0912	28.4224		15.0912	7.616		8.544	7.2128		10.4	25.3568		21.632	22.9696		7.552	16.7744		20.7872	24.2752		18.1568	7.008
13.9008	21.3056		15.8208	24.9472		15.8208	20.16		6.8288	11.2192		14.9888	23.5136		13.9008	7.4432		19.0656	29.76		22.3936	13.8624		13.9456	26.0544
7.8016	12.8256		26.3872	19.84		26.3872	5.7664		5.0944	18.4384		18.6688	14.496		7.8016	8.544		11.8848	5.6128		7.168	6.2912		10.4704	24.5248
21.6128	22.2976		6.0416	9.1584		6.0416	11.0144		11.8528	7.3216		11.0016	20.7808		21.6128	15.1232		14.528	14.1312		19.6736	9.088		8.9984	72.9536
3.68	10.0544		16.8128	12.9088		16.8128	26.0416		6.5856	24.0768		16.0896	13.9072		3.68	14.4256		5.7216	36.4672		12.7552	5.1648		22.9184	187.59
19.3216	32.9408		9.3696	23.0144		9.3696	15.2832		5.248	12.3648		135.597	9.8752		19.3216	10.1824		20.0384	22.7072		27.5008	14.7776		13.4336	14.3616
22.1376	52.096		5.2544	4.896		5.2544	12.2816		8.7296	46.1632		16.0512	19.3664		22.1376	12.8128		6.6944	12.4288		21.2096	15.8272		14.7968	227.078
28.768	23.4752		15.3216	10.2976		15.3216	15.648		9.7984	11.6032		27.712	12.16		28.768	13.0176		6.9248	14.3744		16.768	158.24		39.552	31.2192
9.6768	8.5952		10.8544	11.3408		10.8544	9.76		5.0304	17.984		15.7312	18.336		9.6768	13.7536		8.352	11.8656		14.9184	14.24		20.16	15.9616
6.4256	20.128		6.0288	13.0048		6.0288	17.344		6.5216	24.8832		18.9248	15.8144		6.4256	45.504		10.0672	190.784		30.0224	18.1696		11.552	103.149
15.4496	32.928		16.6272	18.0544		16.6272	34.2912		11.1552	25.6064		24.0576	21.504		15.4496	129.536		16.7488	8.7616		10.4576	15.9872		8.8576	21.056
25.248	16.3136		10.7456	10.5024		10.7456	9.0496		8.8064	7.3472		24.8512	8.4416		25.248	9.6064		12.4544	11.5136		498.49	15.4816		16.16	19.7376
14.3104	18.176		15.3216	17.3312		15.3216	15.7952		14.1568	12.608		4.8064	16.0704		14.3104	10.4704		6.4576	24.1792		21.3632	15.0784		5.6512	178.938
15.0016	27.8528		14.2144	6.3424		14.2144	53.9904		5.6256	13.0752		6.6176	9.8048		15.0016	13.408		11.4176	49.1008		14.272	10.3232		16.192	119.814
27.072	25.9264		16.3008	6.7648		16.3008	15.424		6.976	10.6176		39.3216	14.2464		27.072	42.1056		6.9248	33.0432		13.4528	21.0176		16.8896	18.4896
14.72	16.7552		9.4464	11.8656		9.4464	13.7344		6.2144	15.5136		23.392	14.9632		14.72	9.9136		6.2144	23.5328		7.5904	17.0752		10.7136	42.2656
23.6416	11.0592		10.9824	15.0592		10.9824	14.304		5.3312	10.6624		19.1744	10.9248		23.6416	9.3632		11.3664	83.5968		14.3296	10.6688		17.1456	130.81
22.0992	13.8368		6.016	12.0768		6.016	17.152		4.2048	16.9472		34.5728	20.6016		22.0992	52.9728		28.3776	25.3056		28.9408	21.9264		19.6992	73.7344
6.816	6.7264		15.9296	34.6176		15.9296	15.5648		7.4944	17.568		17.5616	25.216		6.816	14.1568		19.5904	30.9632		20.128	34.0096		15.7184	20.4544
18.4896	16.5632		5.4272	13.152		5.4272	7.7248		6.8608	42.368		19.8016	7.0912		18.4896	13.0432		4.2688	12.4288		31.9936	7.3408		21.0432	24.1472
5.0944	42.2656		7.552	15.104		7.552	6.4064		14.368	14.4384		17.6192	15.8464		5.0944	27.7376		13.4016	25.9968		7.6096	15.52		6.24	20.864
10.3232	15.1936		4.5696	16.0064		4.5696	19.4688		5.6576	18.7072		23.5136	11.296		10.3232	19.4112		15.1552	21.9712		4.3392	13.312		16.096	25.9456
33.4272	12.128		12.2368	8.8512		12.2368	13.7088		16.3776	8.5376		36.1664	27.8336		33.4272	15.0016		12.5376	14.5984		22.9952	17.4528		18.3168	56.2368
14.816	19.072		10.2976	12.2944		10.2976	9.024		6.8864	9.6256		172.493	17.8176		14.816	18.048		12.4032	13.984		7.3856	12.1984		43.1232	19.2064
10.688	38.624		8.5376	15.2896		8.5376	4.2816		5.3632	6.9504		15.3472	14.112		10.688	11.3664		7.264	14.7456		11.936	7.4752		23.0208	7.2064
48.0512	28.3392		8.3456	15.3728		8.3456	16.2368		14.0096	4.6336		25.3568	18.944		48.0512	27.5584		5.888	6.8288		16.0384	134.726		2.528	26.144
18.72	20.3328		9.5296	9.5168		9.5296	14.784		10.3744	8.3904		19.2064	18.4192		18.72	13.9328		8.7936	27.1936		18.0608	10.0096		24.864	17.7856
15.296	11.1616		5.8432	13.632		5.8432	17.4976		11.3216	14.016		12.9088	20.832		15.296	12.8896		4.5184	6.592		24.6976	16.0256		13.5744	26.8736
5.7792	13.312		26.9312	24.3264		26.9312	4.3904		28.2944	13.2224		9.536	39.7504		5.7792	23.0528		8.3584	27.4944		32.3072	11.936		5.7536	40.16
25.12	29.856		17.4272	17.5744		17.4272	12.416		9.952	42.4832		22.3808	21.1136		25.12	7.2128		21.76	7.232		50.7264	20.2304		13.0048	59.3152
23.4816	10.048		7.168	13.9136		7.168	2.9184		3.1296	21.4336		32.5568	12.1344		23.4816	17.3184		6.8928	26.2528		18.8864	20.1792		26.3872	57.0752
7.9168	127.181		6.5984	13.8432		6.5984	20.0192		19.7312	36.8576		17.3504	25.4528		7.9168	24.0128		11.8144	6.6816		8.9216	20.6336		66.5472	123.936
11.7184	4.3072		13.2544	10.88		13.2544	10.0032		4.6784	17.0432		13.9072	21.6896		11.7184	17.472		8.0576	15.168		15.8656	17.7856		35.6736	15.4304
21.408	15.4688		7.0528	13.7792		7.0528	31.3152		4.3584	234.79		15.36	14.2912		21.408	68.2496		12.7616	23.5008		75.0592	15.3344		5.9456	18.3936
11.84	32.5632		6.0288	6.8096		6.0288	130.771		4.1536	16.0512		21.0496	33.2928		11.84	12.8512		9.4912	13.4848		8.2496	23.3216		23.6992	30.8544
9.344	42.3232		9.3696	144.845		9.3696	13.8304		12.2944	7.392		4.7872	22.7776		9.344	14.752		6.6304	22.3168		35.008	13.696		14.4768	49.6
18.5152	16.8576		9.3696	15.5456		9.3696	10.3168		7.808	6.944		22.0672	27.136		18.5152	8.256		7.0144	10.2976		12.5824	13.4528		28.32	24.3456
16.7552	29.4656		13.6448	6.1056		13.6448	12.9344		9.0688	31.7696		12.0256	9.8816		16.7552	49.632		6.6304	35.6672		13.9008	17.0048		5.7152	20.1472
5.4528	10.2528		26.7648	16.9984		26.7648	22.1312		10.8032	154.598		26.9568	15.8784		5.4528	6.0224		15.3152	26.9184		33.4592	8.9728		8.96	21.1136
19.6992	5.888		13.5936	10.592		13.5936	7.6736		8.4864	22.6624		16.48	13.7536		19.6992	11.8528		8.1216	20.3648		15.8592	20.192		12.9856	11.2192
19.8784	48.1024		8.0832	12.1984		8.0832	11.6928		6.3552	11.264		4.8512	18.0032		19.8784	13.0752		13.5552	29.3184		9.12	17.4848		16.7424	22.5024
23.4816	15.2704		22.6368	7.5328		22.6368	35.5264		9.184	14.0992		19.8912	16.0192		23.4816	20.704		12.9152	56.1856		24.3904	6.6688		24.672	77.9136
14.7328	5.9008		14.4704	15.2896		14.4704	7.5712		5.0048	7.6736		16.704	37.8112		14.7328	40		6.8928	10.8864		10.0608	4.384		18.4768	9.7344
11.2064	16.1792		11.3216	21.5744		11.3216	5.1008		9.0624	14.7712		12.7872	18.8096		11.2064	19.904		7.552	5.6512		6.8288	15.7248		3.1936	20.5824
15.9424	12.2496		10.9504	14.5984		10.9504	12.5696		9.7664	10.944		16.4032	14.2464		15.9424	16.0448		11.584	17.1136		21.8368	5.536		13.1904	11.04
42.1312	18.2016		7.2384	17.0112		7.2384	19.0272		9.6896	29.3312		6.3616	19.7632		42.1312	13.6384		16.7808	78.3744		27.1872	14.7776		26.6368	116.877
22.5792	31.7696		9.4144	16.6016		9.4144	18.0736		6.144	9.4912		116.179	13.4272		22.5792	6.4832		8.7232	54.8224		11.2448	19.072		13.984	18.6432
3.4688	14.5024		13.184	60.9152		13.184	11.328		18.1568	23.2704		22.3104	5.2288		3.4688	11.2192		14.7008	11.0976		18.272	17.2992		9.8048	35.3216
17.6832	12.032		17.1456	36.2048		17.1456	17.1264		11.0336	12.1344		19.1104	13.44		17.6832	14.0992		15.8528	16.2176		5.1392	21.7216		4.9984	10.2272
8.8704	19.1936		4.7296	18.6624		4.7296	24.5952		8.48	10.0928		21.6512	12.8832		8.8704	15.4752		6.1952	17.4976		21.1456	16.0832		13.3312	52.9408
11.168	10.08		17.1584	15.4944		17.1584	25.5104		21.0752	129.158		15.648	7.4752		11.168	22.72		5.376	25.0048		10.1824	12.7872		14.432	24.1664
14.8288	45.9712		5.9904	8.8128		5.9904	22.8224		6.4768	19.4432		47.1936	16.2496		14.8288	19.6416		9.1904	18.8288		14.8096	23.5136		10.9312	15.4112
20.5376	27.4048		9.9776	16.8		9.9776	118.912		13.376	20.8896		12.7744	40.544		20.5376	20.3904		16.5952	7.3536		19.3792	22.5792		16.896	18.624
12.0512	16.3136		4.7104	41.4144		4.7104	11.9616		5.6768	13.6064		11.6672	15.8656		12.0512	10.6048		12.2176	4.8192		17.7664	16.032		29.5488	65.3248
13.12	20.064		11.5392	10.272		11.5392	7.0272		10.4832	31.04		14.4512	15.232		13.12	7.712		10.9824	22.6112		15.5072	9.376		6.2144	22.7328
14.176	23.7888		9.7088	16.1216		9.7088	16.576		15.9488	21.8112		302.944	11.9232		14.176	25.5424		14.1696	9.824		10.4704	15.5776		46.304	16.9536
12.1088	26.9952		18.2784	16.3328		18.2784	12.0704		4.9408	14.048		36.6528	7.2896		12.1088	102.426		20.4416	38.8864		15.072	7.9104		9.3952	52.3008
14.7264	28.544		13.9648	17.4784		13.9648	9.2736		14.1696	4.5888		4.5696	17.9392		14.7264	6.176		12.256	15.616		14.208	13.7728		9.856	38.496
14.8608	15.4176		16.8448	14.752		16.8448	12.2368		5.216	12.2048		42.048	13.1712		14.8608	15.9744		9.5872	18.208		19.8848	14.8224		10.8864	20.32
12.5952	13.1904		16.128	19.5584		16.128	12.288		4.032	20.7168		28.3136	29.9648		12.5952	14.0608		14.8608	22.2656		15.6672	12.2368		12.992	15.4048
13.0368	16.2688		18.1184	6.1376		18.1184	13.9968		16.9408	23.04		13.1904	30.2464		13.0368	4.4288		7.4688	12.0896		16.4608	7.9296		12.64	55.2704
24.864	36.384		7.8336	15.84		7.8336	17.664		16.3776	10.9312		19.4112	18.4704		24.864	12.8128		15.5328	7.1872		12.8896	23.136		4.672	209.395
15.4112	26.1824		12.6656	17.8688		12.6656	20.4416		15.008	8.6912		21.3504	21.568		15.4112	142.317		11.0144	92.6208		15.4048	16.1152		38.0032	7.8208
18.3104	17.3376		10.336	17.0304		10.336	5.5232		5.7536	147.763		24.4928	7.52		18.3104	6.976		9.0368	15.1616		23.2512	23.648		18.6304	14.1312
12.1152	5.7536		13.9968	12.7488		13.9968	18.6688		11.6032	41.3696		17.728	16.4992		12.1152	6.4896		6.016	41.0304		22.8992	25.1136		10.944	47.4496
20.192	57.6		6.144	12.864		6.144	122.067		9.8048	12.9408		25.056	33.3248		20.192	11.7888		8.6336	122.707		5.9264	8.4928		12.5312	76.32
13.8944	17.6768		12.576	27.0592		12.576	257.894		27.8336	14.4256		16.3264	16.0128		13.8944	14.7584		49.0624	6.7648		19.7504	18.3808		13.2352	20.0384
19.648	15.264		4.9024	6.9184		4.9024	8.4544		8.128	13.1136		14.3744	19.808		19.648	11.5776		7.488	27.6864		8.1472	20.5056		20.608	91.0272
5.1776	19.4176		9.216	11.5392		9.216	20.7872		14.7584	13.0816		5.728	16.7168		5.1776	61.9328		16.736	23.6544		17.28	15.9232		14.6112	21.4784
15.1296	16.1152		4.2048	17.0048		4.2048	11.9744		17.632	41.9072		14.4	19.0272		15.1296	9.1712		10.5536	19.4432		15.5456	19.7376		15.0912	329.235
22.3296	19.6608		35.2832	17.408		35.2832	13.7088		16.32	12.4096		16.7552	22.2592		22.3296	34.4832		5.4208	25.7792		10.4896	15.8336		6.4512	16.3776
19.2256	18.1184		6.9824	13.5168		6.9824	6.2272		4.3648	119.328		34.7456	20.5696		19.2256	16.0128		19.0528	24.6464		6.656	17.0624		15.9488	23.8912
8.4736	15.6288		8.7872	5.1648		8.7872	15.04		10.4256	11.8144		23.6608	19.7568		8.4736	10.8096		14.5344	62.3616		16.1216	14.3744		10.2848	21.1072
18.9888	17.1904		12.64	17.6448		12.64	7.4112		9.8048	14.3104		40.224	8.3968		18.9888	19.7632		9.9328	66.656		26.5216	16.6272		10.8288	11.0912
13.8752	18.7968		13.0688	7.6096		13.0688	9.6448		9.2992	15.1616		18.7072	13.9264		13.8752	6.4128		12.9152	12.5824		17.728	15.4048		11.5904	111.552
16.6528	13.0304		11.168	15.4688		11.168	16.1664		9.92	17.0432		17.8048	18.4576		16.6528	12.5312		31.3792	11.36		15.4176	18.1632		6.784	36.1664
5.6256	8.0768		17.216	23.0336		17.216	5.1904		17.5104	16.7552		5.856	8.3072		5.6256	7.936		11.3984	31.904		22.8928	19.4304		10.6752	19.3088
15.7632	23.3472		9.8112	21.4336		9.8112	5.5104		8.0896	15.84		9.2288	23.648		15.7632	119.085		17.9072	20.64		31.2064	15.3088		11.5904	67.8656
18.2912	14.6368		21.1456	34.0928		21.1456	9.696		5.0752	11.2		14.6496	7.84		18.2912	18.4832		7.1552	30.752		12.928	13.408		14.7456	18.6304
10.2336	45.5488		2.4192	16.9664		2.4192	35.712		7.7184	12.3776		18.016	10.112		10.2336	10.4576		23.8656	17.7984		8.896	10.1824		13.8944	132.198
9.504	16.2432		9.76	16.16		9.76	10.2272		10.3424	23.9616		16.8192	21.2544		9.504	88.3968		7.1424	22.9248		19.8272	15.648		10.8736	32.8
12.0512	47.2448		10.2272	6.08		10.2272	17.3568		5.2032	11.6352		31.52	268.07		12.0512	14.5792		14.8992	29.4208		17.12	16.2688		6.7008	21.216
21.12	177.466		10.8544	8.4032		10.8544	10.3872		6.2144	10.0416		4.6976	23.6864		21.12	16.7744		20.224	6.1952		37.9072	12.8896		17.568	318.65
20.0128	18.9952		13.4784	5.7216		13.4784	11.3152		22.7136	2.0544		32.5952	14.3872		20.0128	8.6336		23.8016	10.6496		16.6144	17.7984		8.4544	24.224
17.1456	9.0176		15.8976	31.3408		15.8976	17.6512		7.5712	18.08		12.064	15.9424		17.1456	37.3056		14.0736	8.4288		15.3088	11.2128		12.2304	23.0336
18.7712	16.1536		52.2496	19.7056		52.2496	24.5568		16.992	15.3152		14.8352	26.2912		18.7712	22.048		7.7056	19.488		26.3808	15.0656		7.616	18.5536
13.4528	21.7152		9.0816	12.1984		9.0816	24.9472		29.7216	17.2544		11.808	17.2864		13.4528	4.8384		19.9168	65.6704		18.1888	12.2816		11.9616	21.4464
14.3872	5.5744		9.1776	8.352		9.1776	12.3776		3.4432	20.096		13.088	9.632		14.3872	34.5088		16.1856	13.4912		25.1904	16.16		9.0624	72.8128
13.4336	38.2976		3.9936	16.864		3.9936	22.7648		12.8512	19.3728		44.8128	23.3664		13.4336	7.4816		16.4864	129.984		17.8176	28.4032		11.7056	42.304
14.5856	20.128		18.5984	17.2224		18.5984	10.5344		6.3744	13.8496		26.9248	25.9392		14.5856	9.1968		17.1392	21.5488		16.4416	25.1712		9.44	13.184
18.1504	24.4416		10.7904	11.8208		10.7904	10.1888		17.5424	19.2768		23.9296	14.6176		18.1504	31.9552		13.7984	14.3488		18.8608	13.2736		20.9408	342.406
78.016	26.3104		16.7168	12.2112		16.7168	51.8336		11.264	7.4176		17.856	7.8464		78.016	17.2864		5.6768	31.7376		15.3536	24.3328		9.6064	7.744
4.4992	25.6		12.2496	11.9296		12.2496	15.68		10.688	33.3184		20.7616	5.1392		4.4992	10.5088		7.1936	10.5024		10.2656	18.2016		24.5056	19.1488
20.2176	29.184		15.008	10.5664		15.008	9.568		11.4944	12.3008		26.1568	5.664		20.2176	19.1104		19.3984	31.3216		13.6256	15.3472		12.3904	8.736
22.1504	16.2752		5.9008	12.4672		5.9008	12.1152		14.7008	7.584		34.1952	7.9424		22.1504	17.2416		12.608	27.904		11.2064	22.1888		11.3792	14.7392
22.7392	25.0304		13.2608	60.1472		13.2608	16.448		9.0944	11.9424		16.9536	15.7696		22.7392	28.864		16.0064	9.7152		5.8368	37.7984		4.8064	9.9008
19.1424	17.3376		10.6112	13.8432		10.6112	12.512		11.008	15.8848		20.896	16		19.1424	7.7824		28.9408	14.1312		12.8896	15.0464		38.0864	15.5456
15.2896	34.0672		11.872	13.5424		11.872	14.3104		7.0016	18.8224		27.4432	21.0624		15.2896	53.9136		7.7696	21.088		5.0048	19.4048		125.485	26.5536
8.7488	9.0624		16.9024	35.552		16.9024	27.8976		11.6928	19.2832		21.2672	12.6912		8.7488	17.0368		14.7008	16.2048		13.6768	17.4016		18.0928	59.3088
43.8592	15.136		12.3328	10.9696		12.3328	7.6416		21.2992	35.2448		10.1696	8.0384		43.8592	18.1952		11.5712	31.9488		9.2352	16.416		25.0432	133.594
18.1184	14.656		7.136	27.264		7.136	20.6656		13.2736	21.2096		21.9776	23.9232		18.1184	3.6608		15.5136	35.1296		19.3728	13.7728		13.1904	9.0368
16.5696	22.0928		6.4832	15.5328		6.4832	13.0496		4.736	18.4832		19.6736	15.2576		16.5696	9.7472		8.8704	29.2672		16.8	20.6656		19.136	7.6224
8.0832	14.1376		10.9376	8.512		10.9376	10.0672		11.232	14.7776		29.0368	21.8048		8.0832	17.9328		6.304	14.3744		9.1968	19.7312		14.752	38.2144
11.2896	26.016		8.1536	16.5568		8.1536	22.9376		16.0192	19.0144		175.904	27.36		11.2896	85.728		9.1776	17.5936		18.0992	5.9136		5.7856	33.9456
10.1312	26.976		14.6624	24.928		14.6624	17.6128		10.112	32.9984		22.304	8.832		10.1312	39.1232		8.2176	46.9632		15.136	21.3888		12.576	6.0096
25.4464	23.3792		15.5904	5.0048		15.5904	8.2688		4.2048	133.485		20.96	27.4048		25.4464	29.4272		9.2992	10.5536		7.0848	14.3616		29.9392	20.3648
25.5296	18.7328		18.528	16.896		18.528	19.872		10.8224	7.8016		12.7744	19.6224		25.5296	14.3936		6.3424	188		11.5136	14.0736		17.5104	32.5504
13.792	23.2704		18.6816	16.4544		18.6816	17.9584		7.2448	8.6208		13.8688	12.3776		13.792	42.112		10.528	9.216		18.1952	13.12		33.6768	6.752
16.6016	22.4384		6.3744	6.3168		6.3744	21.856		6.2464	7.4624		14.8288	16.192		16.6016	69.5104		6.8992	39.1872		21.8304	13.5744		32.7552	50.4768
13.5936	16.448		9.8496	8.2368		9.8496	24.2688		7.0208	10.4384		34.24	27.232		13.5936	19.7696		11.5648	47.552		15.8208	5.9392		8.9088	13.3952
12.8064	15.68		12.1216	16.1152		12.1216	7.6992		6.4192	8.3072		34.8992	19.3472		12.8064	12.4416		7.36	14.5728		9.952	12.0832		17.7728	16.9984
8.7552	12.544		6.7264	8.992		6.7264	20.704		6.176	10.1376		154.336	22.8672		8.7552	14.5344		19.6544	8.704		24.5568	20.3968		5.5808	35.9424
14.0096	17.8432		8.7872	11.3856		8.7872	19.0528		18.8736	9.8112		9.9136	17.344		14.0096	21.3312		5.2608	61.056		13.44	15.4112		23.2832	27.552
27.328	17.0816		23.8528	14.6048		23.8528	13.3952		7.6544	23.4368		19.2896	14.528		27.328	11.7312		13.6128	21.024		22.6496	11.1296		6.88	20.3392
15.9616	16.8384		26.5728	15.5904		26.5728	11.9872		11.3344	9.1392		21.7728	21.3696		15.9616	10.5408		13.4464	136.87		14.6368	9.5744		7.6352	458.33
14.0224	20.9408		4.768	10.9312		4.768	13.4208		12.288	13.0048		25.5296	19.5584		14.0224	17.4208		6.3936	13.2992		7.0144	5.9648		5.4272	27.7056
13.5872	13.056		6.272	11.7568		6.272	18.784		9.3824	10.1376		28.8512	24.8448		13.5872	35.872		10.3552	6.2592		19.3856	23.3216		20.448	19.296
21.1008	20.6208		15.3536	12.992		15.3536	25.0816		6.2912	19.7056		17.0816	15.5136		21.1008	12.9024		8.3776	5.5744		24.8192	12.9536		23.232	13.184
24.608	21.0432		19.2512	9.3952		19.2512	9.9328		5.0176	7.904		17.2992	22.336		24.608	24.3392		16.4864	21.8688		12.832	8.0256		27.6672	26.8928
16.7744	18.2144		9.7536	8.96		9.7536	26.9504		15.3216	15.1296		24.7744	10.2976		16.7744	11.3536		7.6544	13.216		16.2368	8.0832		7.9168	22.8928
21.4784	16.9408		16.1408	14.3168		16.1408	20.2496		12.576	6.8224		15.3536	118.355		21.4784	15.4368		6.464	8.096		23.6096	7.872		7.104	37.4848
19.4432	7.6544		7.5904	19.648		7.5904	17.504		13.184	20.6208		14.8864	100.506		19.4432	15.7504		14.048	22.848		16.6272	8.0192		28.608	19.6928
11.1424	34.4832		7.6416	25.1584		7.6416	17.6256		5.12	6.528		22.4576	10.8544		11.1424	9.8624		17.2288	13.2992		6.4832	11.808		23.4816	9.0624
13.8048	37.0752		10.5152	222.874		10.5152	11.8912		3.2384	13.0816		37.9072	16.448		13.8048	7.4688		25.984	41.3824		12.192	20.1664		8.3456	16.9216
258.035	14.5472		50.7072	15.6672		50.7072	16.7168		7.1616	8.8064		27.104	22.0032		258.035	5.9968		11.488	8.5312		23.712	20.2432		5.9328	55.104
4.64	9.3312		8.0448	31.6032		8.0448	13.4848		5.4848	5.44		20.6208	10.4256		4.64	22.3296		6.8288	9.568		35.4368	18.2208		40.5504	8.2624
18.4448	27.7376		14.0864	21.1328		14.0864	17.2864		5.7536	15.904		22.5216	20.224		18.4448	31.2448		9.6384	3.9424		11.4432	15.5072		22.4768	19.8272
12.096	8.7296		13.472	6.4128		13.472	10.4704		10.9376	9.9968		23.8656	16.8512		12.096	4.9152		9.248	8.7808		18.9568	17.216		20.8512	28.96
18.3872	8.1216		18.2528	6.8416		18.2528	8.9984		6.5088	13.4784		11.8976	13.984		18.3872	21.1008		9.0624	51.5776		12.4352	19.6672		22.4128	25.2544
8.3328	37.1264		12.8704	18.688		12.8704	17.3824		13.3824	9.6		18.1504	21.3568		8.3328	15.328		13.6576	24.2816		4.6144	15.3664		14.6944	5.3824
21.4144	30.5088		17.2736	9.6512		17.2736	18.368		5.9328	11.2704		11.168	17.7088		21.4144	13.9904		9.28	9.2992		24.992	23.104		11.6544	13.7152
22.6944	17.0432		15.264	13.4464		15.264	10.2144		4.6912	19.5392		28.5696	24.6272		22.6944	6.0288		173.389	71.1488		18.9248	21.3184		27.9808	22.5472
23.296	16.9664		12.832	20.5248		12.832	3.456		13.1008	112.307		37.2736	15.84		23.296	13.44		8.128	16.128		17.1968	16.1792		12.0512	23.2064
17.696	17.4848		9.6	17.856		9.6	15.5456		10.8672	5.6384		21.7088	6.8608		17.696	54.9696		7.5648	15.744		20.4288	17.9136		12.832	12.416
37.3888	12.6656		40.544	18.72		40.544	15.5584		12.928	164.218		21.5168	19.8656		37.3888	21.4976		10.9184	13.4336		30.9888	20.9216		15.2512	9.1392
7.264	10.112		9.5744	12.1216		9.5744	16.7936		19.1232	14.4192		14.848	7.1744		7.264	42.5728		10.7008	56.1088		14.7968	17.8176		21.1648	60.9088
4.32	105.523		7.456	24.0896		7.456	8.0448		7.5712	13.1008		6.4128	13.4784		4.32	24.4544		5.3568	44.1344		19.1424	14.0672		16.4928	22.1952
15.0848	13.7728		10.6304	5.376		10.6304	10.0096		5.1072	219.187		19.4112	24.8384		15.0848	19.4368		7.7568	36.096		34.4256	16.64		10.88	10.08
6.9632	37.4912		13.3184	7.2768		13.3184	61.376		11.936	21.6896		26.6752	28.672		6.9632	15.6352		7.0272	13.9136		15.8336	20.032		8.9664	14.0544
23.9744	24.0064		4.6208	15.1488		4.6208	15.6928		6.2592	27.5264		24.2048	25.7216		23.9744	6.7072		8.0448	29.7536		16.9984	17.6832		23.7184	43.6288
23.36	25.76		4.8064	14.9248		4.8064	19.232		17.1776	8.7104		7.9424	13.5936		23.36	16.384		8.4672	10.56		16.9152	19.5776		20.192	28.256
16.1152	19.008		14.7072	13.1456		14.7072	22.4576		4.7104	15.3472		18.4704	16.7616		16.1152	13.216		5.5168	14.5728		13.984	11.0144		15.3792	24.9344
6.432	11.328		12.3008	12.032		12.3008	20.6976		4.9536	151.078		14.4192	11.9744		6.432	10.0096		10.2016	11.6608		19.1488	34.5088		23.936	53.696
6.112	23.6224		8.5696	11.8784		8.5696	10.5536		8.5312	11.3216		17.4784	19.7248		6.112	36.576		18.3616	16.2944		16.3712	10.0224		5.6384	38.976
19.296	23.5456		11.3024	27.5456		11.3024	12.6336		9.9456	22.7008		122.202	31.168		19.296	7.0464		10.7776	38.3552		4.96	6.9568		110.323	19.0784
13.4656	8.1408		5.6576	168.742		5.6576	23.5648		18.336	10.7136		19.4624	17.984		13.4656	12.9024		12.2176	10.9056		15.3472	48.5248		12.8896	121.146
12.2112	5.8816		13.0432	17.7024		13.0432	18.8224		5.6896	153.843		40.8512	8.48		12.2112	10.7584		6.816	25.7664		16.128	26.6112		11.3088	52.0448
16.7296	20.416		15.0208	24.224		15.0208	16.384		21.0752	156.422		34.2784	17.9648		16.7296	11.5072		10.9888	14.528		12.7104	18.5088		14.5664	232.154
15.3664	14.0224		8.9408	6.8864		8.9408	11.392		16.3968	26.0224		23.3664	19.5776		15.3664	30.9504		12.7552	20.0576		17.3056	15.328		6.8544	45.568
16.928	12.9856		15.328	76.6912		15.328	13.1328		5.536	3.7056		21.2032	23.1104		16.928	24.1536		7.3024	12.3392		15.9616	11.0464		9.1392	30.4128
14.8672	16.9344		14.624	10.0928		14.624	7.4624		4.672	10.0288		111.213	13.216		14.8672	24.608		25.6128	26.5344		15.872	17.2544		20.2816	53.8496
12.9472	23.8656		11.776	31.0976		11.776	9.4912		10.9824	15.392		15.904	8.2112		12.9472	24.4672		9.9584	6.3616		131.917	28.096		12.3136	115.808
16.7488	31.6096		17.1776	9.7216		17.1776	18.368		19.136	19.7696		18.1696	11.9232		16.7488	22.624		8.3712	44.9344		9.6256	12.0128		20.896	44.288
17.2608	39.9744		12.832	8.5184		12.832	10.3488		6.4704	18.4832		21.856	19.1296		17.2608	70.3744		14.0544	25.8368		17.7664	12.2816		10.1312	46.624
14.4	182.752		27.712	10.656		27.712	13.248		8.4864	10.2848		9.5296	25.4848		14.4	15.8912		6.5792	29.7472		20.5376	12.6336		3.8912	21.7856
26.5344	21.28		19.9168	8.0704		19.9168	11.8592		11.712	158.579		15.84	16.6208		26.5344	16.8896		13.9584	16.1792		17.5168	12.5952		15.072	15.4496
25.3184	12.4096		14.2912	17.1584		14.2912	13.4464		8.64	217.485		20.1408	13.0368		25.3184	35.4496		12.32	33.7152		11.7888	19.0848		5.7344	19.7248
15.0528	7.9424		14.336	17.9328		14.336	4.992		9.8496	5.824		18.3744	12.7808		15.0528	16		19.3344	31.3792		8.0576	18.6368		14.4768	106.675
6.4384	21.9968		33.0304	7.936		33.0304	19.2832		6.4448	4.9792		6.5088	19.1424		6.4384	14.2784		9.1328	30.8608		19.5904	28.3456		13.3568	18.464
28.5696	7.136		7.5648	10.8096		7.5648	5.4144		10.5088	18.0928		12.7232	4.4096		28.5696	13.824		28	15.7888		11.2768	15.1872		16.6592	23.2192
6.5728	21.7088		17.4976	7.7504		17.4976	16.9408		7.808	120.858		23.9552	6.4768		6.5728	89.248		13.1648	27.1168		15.2448	6.8672		9.632	11.7056
18.4448	31.424		17.1584	19.5584		17.1584	18.9632		16.224	15.9552		23.3728	5.2672		18.4448	4.3328		16.8384	25.888		17.248	14.1376		23.1808	18.0864
20.3968	16.3904		11.0848	21.312		11.0848	160.838		15.1936	12.4224		10.9312	25.088		20.3968	21.824		12.4928	146.49		56.1664	4.7232		8.096	66.1824
9.632	18.2144		12.736	14.9248		12.736	21.3824		32.4864	24.9664		15.5584	25.2032		9.632	7.8272		7.1232	58.3232		19.6928	17.1392		19.9744	50.0672
41.5808	7.2896		60.4672	9.888		60.4672	12.5824		8.3648	11.9552		23.0144	15.0848		41.5808	20.0384		20.8768	19.8976		21.3312	14.56		14.1184	16.6016
15.168	26.048		9.1136	20.7104		9.1136	5.5936		6.4704	7.2512		24.4416	41.088		15.168	14.7264		9.0688	8.32		22.1376	15.0912		12.1024	89.4208
19.1104	17.7088		6.528	9.056		6.528	17.6896		24.16	14.8544		14.9888	17.6384		19.1104	33.984		11.9104	14.6432		15.6224	9.8944		17.6128	24.64
12.2112	23.7184		21.2288	14.944		21.2288	10.2912		8.1344	12.1984		14.8352	14.0544		12.2112	145.248		38.016	45.3248		22.1568	16.7936		13.3888	17.2032
132.019	26.7264		2.176	16.5824		2.176	21.0816		10.4256	9.408		14.5472	6.4448		132.019	13.7088		9.2096	25.8368		24.0448	29.0112		10.1248	15.7312
13.0496	19.2064		14.9504	11.6992		14.9504	20.416		7.1104	25.8496		14.1888	13.3696		13.0496	13.152		4.8	56.9792		35.8848	18.2336		18.5344	20.0896
25.792	12.384		14.6944	14.016		14.6944	12.0896		6.2656	8.032		10.1248	21.1264		25.792	20.5696		7.0464	37.376		37.7856	9.8496		5.0496	72.6592
27.4368	13.2928		16.3264	16.4416		16.3264	4.8704		5.9392	20.992		9.1328	24.1536		27.4368	29.1136		9.5744	30.4384		14.688	16.9344		10.7648	7.0592
22.7136	148.57		17.6512	23.8976		17.6512	28.8448		8.5632	15.7632		14.784	21.312		22.7136	14.6496		14.4896	26.1696		21.5488	7.5968		33.0112	225.101
19.7824	34.5728		19.168	30.688		19.168	41.856		5.7024	11.4624		13.9648	14.9248		19.7824	12.224		8.512	56.4864		17.4272	11.1872		10.496	12.8128
23.2704	14.5472		8.1984	11.168		8.1984	20.4288		5.1072	8.1024		12.9024	6.7136		23.2704	22.7328		7.2576	7.2576		15.9872	16.224		8.9152	54.4064
14.0224	24.8064		10.9312	13.0176		10.9312	9.2224		6.88	9.44		13.1264	16.7168		14.0224	21.7472		20.4352	14.3104		5.8048	8.1216		9.7088	8.0512
53.0496	28.4096		17.8048	11.2064		17.8048	23.3216		14.8352	17.4656		15.9552	9.6384		53.0496	26.9504		4.9344	26.0608		19.9552	16.0192		3.872	8.9344
14.144	12.864		7.8336	18.2912		7.8336	26.7072		12.8768	399.142		17.3504	18.656		14.144	18.0288		7.2128	34.752		21.8304	5.4464		4.8768	19.1616
19.52	53.8752		23.7888	14.8544		23.7888	15.3024		11.3088	13.1712		14.2272	14.4448		19.52	29.792		15.936	17.024		21.7856	8.9664		14.7776	28.8192
11.1552	28.2816		9.4336	15.9488		9.4336	23.1232		6.7776	157.318		5.4592	11.8528		11.1552	11.9296		16.9344	18.8096		16.4096	7.8528		9.7792	36.1024
12.5248	5.216		15.5264	11.7376		15.5264	11.424		15.2576	10.6624		13.6128	61.2928		12.5248	11.04		12.2048	7.968		31.8912	19.7056		38.4256	25.5872
9.1648	23.5328		12.8896	24.4672		12.8896	9.6896		10.784	15.9872		7.7696	20.8192		9.1648	31.0016		6.9568	14.3552		13.0944	20.3264		31.3856	19.0208
26.2912	20.9088		14.1952	32.4864		14.1952	117.754		12.416	13.6832		20.2624	18.8352		26.2912	8.3776		4.7296	22.176		14.016	10.688		19.8016	30.8992
17.0624	29.9072		13.2416	9.216		13.2416	6.0096		11.3472	21.0112		7.4944	14.5088		17.0624	9.9264		27.0144	42.8608		15.8592	18.656		12.7808	55.7568
16.8192	15.8336		15.2064	14.6176		15.2064	6.8032		10.1184	7.776		22.6368	11.936		16.8192	19.5776		12.7808	12.3456		11.8272	15.6352		20.5184	117.19
11.7952	22.2848		18.1696	7.6544		18.1696	14.5728		6.24	46.6688		19.4112	17.92		11.7952	22.9376		7.7888	13.4016		18.2208	21.1648		17.3952	7.1488
14.7712	13.0112		12.0832	15.584		12.0832	15.6224		7.3216	163.251		9.6448	161.434		14.7712	3.2576		15.7312	9.2864		11.4112	25.7216		16.4672	6.7968
18.048	31.9808		8.2816	12.896		8.2816	12.5312		6.624	4.7232		26.8864	15.6608		18.048	5.3312		11.0976	9.4208		23.712	11.8592		8.544	13.2736
27.9744	13.152		13.504	15.3728		13.504	17.8304		4.3008	9.5552		20.1408	12.736		27.9744	49.8112		10.944	21.2736		15.2064	27.488		13.76	31.4944
17.1328	19.744		11.1296	6.656		11.1296	8.8128		9.44	24.3776		13.8368	11.2064		17.1328	11.6672		12.7808	31.5008		13.312	18.6368		14.8928	15.6736
22.2272	17.152		25.1392	28.2112		25.1392	19.296		6.08	96.2752		18.08	12.5888		22.2272	43.5008		12.5248	12.2624		15.552	16.1536		8.2048	18.7584
18.7264	8.544		7.9936	15.328		7.9936	23.2896		5.5424	12.288		22.2976	13.312		18.7264	41.8944		17.376	26.528		9.5872	31.936		13.664	29.2608
17.3824	23.3728		9.2736	9.632		9.2736	17.2544		5.7536	15.0144		10.1056	13.4208		17.3824	6.912		12.5888	25.2288		121.248	15.232		17.6512	13.2864
11.6736	26.6048		5.1136	11.8336		5.1136	13.9136		14.752	334.042		8.2048	19.104		11.6736	27.2256		8.5952	18.6304		13.2096	28.3648		8.8704	33.3952
20.48	10.1632		11.3344	4.6464		11.3344	12.9088		19.7184	47.2		6.9696	18.8416		20.48	17.2096		5.408	17.9968		16.4672	22.176		34.0736	27.3984
15.52	16.1216		22.016	15.2576		22.016	12.9344		9.76	11.4496		25.5552	19.7056		15.52	6.3488		25.3568	38.1504		20.9344	13.8048		21.3184	9.4848
24.8256	9.6512		4.992	7.3856		4.992	13.664		6.6752	15.2256		22.7904	17.7024		24.8256	10.0096		6.8736	15.232		16.096	4.6208		15.8848	12.6208
20.8768	29.5168		4.0576	16.0192		4.0576	29.3248		8.2368	20.7104		16.3904	49.984		20.8768	14.6048		12.4032	8.7232		20.4288	13.3056		21.28	26.8352
15.0272	14.912		69.0112	16.9408		69.0112	7.2256		5.3056	5.6896		7.0528	14.656		15.0272	37.3312		23.8336	16.8512		6.8224	15.7248		27.0976	118.214
22.1184	16.2816		15.3408	9.2544		15.3408	10.5664		10.8352	11.2448		21.4976	21.0048		22.1184	29.024		8.1152	7.4432		7.0016	14.528		8.3328	278.291
27.9168	14.7072		7.8272	8.4544		7.8272	7.4496		12.4352	9.0112		13.216	28.992		27.9168	15.2128		5.6064	19.168		13.12	12.4352		14.3808	23.5008
22.144	7.0784		14.3168	21.1072		14.3168	13.3824		5.0496	14.2464		24.8384	13.5744		22.144	22.6368		19.8272	31.7568		8.5888	17.6064		13.6128	13.056
24.6016	14.8416		9.2672	8.0832		9.2672	25.4272		13.6896	15.3472		24.896	9.0304		24.6016	21.3376		5.8304	7.584		18.6048	17.216		19.5584	21.5872
15.2192	15.9616		13.3504	14.7456		13.3504	12.0128		2.272	17.2032		27.6544	19.3728		15.2192	15.84		7.6352	17.2992		37.7984	17.376		8.64	30.5408
20.7168	14.2016		7.7824	6.7712		7.7824	29.9264		5.5424	16.8704		25.9584	14.4896		20.7168	19.9936		11.2896	7.9488		44.832	20.3648		5.2416	33.8624
15.9616	15.2064		9.6192	14.912		9.6192	7.8016		8	8.192		13.6384	15.3344		15.9616	33.7792		15.4816	37.9712		6.1888	13.696		18.1376	5.824
4.5248	19.8656		15.8272	16.0896		15.8272	18.816		6.432	17.6512		147.507	16.7296		4.5248	26.6688		14.016	14.0352		15.168	11.8016		4.992	18.3744
5.568	21.5872		10.5792	7.9744		10.5792	17.3568		10.0928	14.6624		20.4672	7.5904		5.568	8.3968		15.9872	123.29		16.1984	13.7344		21.3696	27.168
13.6448	20.0128		11.6096	20.6592		11.6096	14.9056		21.3952	36.3712		12.5568	14.2016		13.6448	11.9168		10.4128	28.896		22.7584	17.568		13.4592	12.6912
19.2064	13.6384		25.9968	9.0688		25.9968	212.179		19.4688	8.064		49.152	26.3232		19.2064	10.0544		5.7408	8.4736		24.1792	16.064		21.792	10.6496
16.2816	10.5728		9.3824	30.7136		9.3824	20.0448		39.5328	39.8208		5.9904	27.0528		16.2816	47.3088		16.0768	18.7904		12.6528	11.5648		6.0928	39.36
16.2752	18.3104		11.0784	15.1552		11.0784	14.1824		3.8272	17.3952		16.5632	25.1648		16.2752	15.3728		6.2912	10.1888		22.8608	15.6544		18.9568	24.768
24.8512	14.496		7.0144	10.9696		7.0144	15.0976		5.5232	6.656		14.656	27.0976		24.8512	12.0256		7.1552	7.2576		19.1616	13.856		19.5008	13.7728
20.9088	18.0288		9.8496	92.8192		9.8496	4.1856		5.4528	7.5072		10.4576	23.2		20.9088	167.872		6.5856	64.6848		8.4608	13.0752		133.99	65.952
9.664	13.7216		8.4224	15.5776		8.4224	14.688		8.9024	16.2624		33.8496	18.7776		9.664	20.4864		6.304	16.9536		18.3872	13.7728		10.6304	9.44
12.384	14.368		12.1536	13.7088		12.1536	28.4288		11.936	9.2672		38.9696	14.464		12.384	33.1648		13.8112	10.5856		13.0944	16.8832		8.6464	25.2608
20.8	5.5488		4.8576	14.9568		4.8576	99.8528		14.176	22.9824		11.7696	16.512		20.8	7.8976		15.232	13.2928		32.736	16.5952		29.1456	47.9552
7.1232	14.0224		10.2272	14.8416		10.2272	12.192		19.9744	17.4272		6.6176	19.1232		7.1232	4.448		13.3824	24.5696		44.7168	20.9472		15.7824	23.808
11.2512	11.6224		26.1568	16.992		26.1568	25.4272		4.8	13.5936		20.4288	12.736		11.2512	13.3632		7.8528	12.8512		16.8256	17.8112		6.5408	11.4496
19.3152	10.2272		8.5952	9.6832		8.5952	16.3904		25.9456	21.28		108.653	22.7904		19.3152	17.7856		16.2496	78.7072		23.9808	14.0992		26.24	12.768
17.9712	10.4192		5.6128	42.432		5.6128	8.9216		6.3104	140.979		14.3232	7.0784		17.9712	6.144		15.8592	8.5248		14.0032	2.9632		8.3136	190.278
9.7856	15.5712		6.0416	22.6048		6.0416	13.9584		4.9152	119.302		11.5392	17.3696		9.7856	43.0848		4.9536	21.1904		18.3744	21.3952		28.4032	18.5152
7.4048	10.5088		10.5216	29.6832		10.5216	11.6096		8.5632	8.4736		15.4176	4.9792		7.4048	26.2464		7.6608	12.4224		20.7488	13.312		11.232	263.27
25.4912	9.088		13.056	11.84		13.056	8.9088		9.6768	17.7984		17.2416	12.6272		25.4912	29.024		15.008	30.5856		19.8912	20.0896		15.424	19.712
28.9984	27.1872		12.4352	16.7936		12.4352	12.5952		5.3952	7.8784		20.832	7.7568		28.9984	8.7104		7.616	12.224		14.7072	20.2112		16.8512	126.394
7.0464	31.7504		20.0768	23.232		20.0768	8.96		17.5104	22.7776		17.1136	21.0816		7.0464	22.8992		16.5824	19.7056		21.1392	10.0992		12.352	17.2736
11.6992	10.5728		5.6128	8.6464		5.6128	22.656		11.808	10.304		9.5552	28.2496		11.6992	25.9072		10.2272	51.3344		11.36	16.96		6.848	153.178
13.6896	9.4784		14.2272	6.976		14.2272	11.2128		53.7216	18.5088		20.2112	15.4368		13.6896	51.7376		16.4096	10.5536		16.5632	11.1936		14.5216	38.5408
14.1312	4.4544		8.2048	36.7616		8.2048	11.1552		12.096	14.6176		10.6048	35.8336		14.1312	16.192		6.8544	50.8672		15.264	18.5664		8.6016	115.123
5.0624	27.7568		5.1008	67.2384		5.1008	22.7008		9.1008	5.7728		10.8672	14.048		5.0624	12.8576		14.0544	76.32		24.0064	19.7568		19.4624	102.842
21.9776	18.9184		13.2096	19.264		13.2096	20.2432		8.2112	224.051		21.0624	28.0704		21.9776	10.3488		8.3968	8.8064		5.408	11.5584		23.6352	24.4608
15.648	14.2208		19.7568	25.3184		19.7568	16		5.9584	9.3696		21.3184	12.6912		15.648	11.4368		5.6896	13.5936		40.6656	16.5824		7.5712	56.16
18.4512	14.8544		12.1792	10.0544		12.1792	6.944		15.2512	10.8544		32.7424	10.2912		18.4512	53.9904		6.6752	7.1872		13.824	13.3184		11.104	26.9376
160.947	26.8864		60.7616	40.2176		60.7616	18.7776		3.6864	128.109		14.6496	22.2976		160.947	13.7152		10.4512	11.3536		34.592	18.336		12.3968	14.1056
17.4656	16.1536		12.9536	15.1808		12.9536	10.784		6.368	20.704		5.1584	16.2176		17.4656	39.104		7.2128	22.6304		4.7872	10.2336		30.304	36.6784
6.5536	16.6144		5.3376	7.968		5.3376	13.536		7.7184	15.4112		10.9632	22.1312		6.5536	55.776		6.3424	15.9616		15.3856	16.0448		14.2656	32.3904
15.7696	5.4912		14.304	27.6544		14.304	12.9728		6.8544	13.6768		22.1632	24.096		15.7696	11.5392		11.4752	24.064		15.5776	22.1952		13.9584	27.5328
18.6944	10.6112		7.4944	9.76		7.4944	126.035		8.7488	5.4272		16.928	12.1984		18.6944	104.883		8.6336	11.456		32.8	13.5296		7.2256	41.2928
18.656	14.0672		6.7456	4.8384		6.7456	20.2496		6.3808	45.248		14.3488	25.4144		18.656	14.2144		13.1904	105.286		77.3056	17.664		11.5712	42.0288
19.0976	12.5184		24.2112	13.024		24.2112	134.842		7.7824	23.232		28	13.8432		19.0976	14.7392		10.4	53.7856		66.784	14.7456		5.6192	52.0768
14.8672	12.9664		4.7424	7.6096		4.7424	11.0336		6.3552	14.848		42.7584	19.1296		14.8672	38.5792		7.6288	18.816		52.7232	17.1456		14.6624	9.3888
20.7424	9.2672		20.1792	18.4576		20.1792	11.776		5.1072	29.024		9.9008	8.8704		20.7424	8.0256		10.1888	8.2944		25.792	18.5408		7.0016	103.046
12.2304	10.3552		20.9472	5.6448		20.9472	18.1504		7.5328	17.1456		21.9008	18.1184		12.2304	19.4496		5.9136	12.2304		40.0512	13.7792		51.5968	28.3712
5.5552	67.4304		5.632	7.072		5.632	6.816		6.3872	15.1872		13.0112	7.2256		5.5552	14.7072		6.0544	7.2128		9.7536	8.512		5.6896	21.6512
18.432	21.9264		18.4128	17.6704		18.4128	13.1712		15.4304	38.0544		30.4576	10.2976		18.432	5.2032		26.9568	21.3888		17.856	16.2112		14.8032	27.04
9.1456	11.5904		9.1072	13.8816		9.1072	12.7872		5.5936	26.5344		5.4848	17.8368		9.1456	17.1904		12.6144	11.8912		18.56	22.3168		11.936	18.048
13.5424	16.4672		5.6448	21.76		5.6448	9.1648		9.0624	33.696		16.1088	15.6608		13.5424	17.76		15.3856	105.728		3.3728	16.3584		17.4784	112.486
16.5248	14.4256		5.2544	8.64		5.2544	12		16.4416	17.2928		16.4736	15.936		16.5248	16.2432		15.4624	16.2688		16.7744	7.3088		8.7296	38.7584
5.6512	17.4208		8.2496	20.992		8.2496	12.864		6.1312	21.7152		20.4928	24.3648		5.6512	23.6864		18.8416	20.4416		33.4784	14.7712		44.544	16.8896
53.2224	24.448		15.4176	20.2368		15.4176	7.0016		8.3264	26.912		26.4704	6.08		53.2224	6.3232		5.92	50.464		21.3312	15.7376		15.6672	20.7104
28.5376	8.1216		3.4368	6.88		3.4368	13.8688		15.6288	128.736		5.2352	9.9136		28.5376	12.7296		23.1424	28.544		23.808	18.5344		18.7264	18.4384
18.3936	21.792		4.8128	4.7552		4.8128	6.5536		4.672	11.136		20.1664	17.312		18.3936	10.0928		6.2528	14.1952		41.4656	12.8		7.488	133.728
18.6688	25.8816		13.1072	16.128		13.1072	18.1504		7.8656	5.5872		20.2624	27.8976		18.6688	31.904		16.1792	37.8816		12.4608	8.192		11.2832	64.5824
11.6608	19.0912		5.5872	32.7296		5.5872	15.168		4.864	41.5808		16.8256	18.0352		11.6608	12.736		5.9776	21.28		91.616	8.256		9.5232	9.7152
12.2048	14.3872		25.1776	18.528		25.1776	6.3616		6.3296	11.808		45.5168	22.9376		12.2048	20.896		13.7152	20.4608		27.8976	2.8992		15.9232	140.742
20.9536	31.3344		18.592	14.432		18.592	4.6272		4.9984	8.2304		14.9312	11.456		20.9536	20.576		6.1056	18.9184		18.336	8.128		18.7456	10.0416
21.856	11.4944		4.3648	13.9136		4.3648	19.3728		7.9744	19.3472		13.4912	16.8576		21.856	18.0032		12.192	17.0944		14.5984	23.872		10.1056	13.6704
20.2048	23.2576		5.376	17.7088		5.376	23.4816		10.6944	23.712		23.5328	30.1696		20.2048	10.7072		10.4896	7.1936		14.336	8.1024		19.1168	73.6704
13.4976	21.7536		6.5664	13.568		6.5664	8.4544		10.1696	19.1616		19.2192	23.1232		13.4976	5.5488		41.8176	12.3712		30.8416	16.832		10.88	5.7984
10.5856	16.8192		10.5024	13.536		10.5024	49.0304		13.5936	19.7504		22.8928	5.7536		10.5856	11.9168		8.928	25.3056		17.6768	12.4416		14.24	18.24
16.3648	45.9904		10.4576	100.506		10.4576	14.5984		13.888	15.7824		22.912	18.976		16.3648	16.3968		14.0544	59.1616		12.8384	10.1632		16.9216	7.8016
13.216	7.8848		15.0656	24.9984		15.0656	24.0832		5.152	6.048		7.9488	13.4592		13.216	20.8448		9.376	9.3504		17.1648	17.504		165.901	7.1744
6.5536	14.624		11.5776	5.4272		11.5776	14.9824		10.8352	123.398		8.6784	20.5888		6.5536	39.424		11.7888	8.6784		18.7584	16.1472		32.5376	27.0528
13.3696	33.4144		6.8096	68.3136		6.8096	4.4992		16.0704	22.8032		20.5504	18.0608		13.3696	15.488		17.92	34.4		18.2144	26.3296		22.4704	8.2432
8.1984	9.8432		11.5072	12.8576		11.5072	42.2336		10.72	15.2256		18.6752	16.1472		8.1984	12.7296		9.216	19.1808		13.3376	17.0944		6.6944	25.8432
23.552	11.008		18.5088	13.7856		18.5088	15.2768		10.6048	128.365		9.8112	7.2832		23.552	12.5952		14.4768	25.2928		131.706	12.0576		13.184	26.1632
12.4288	14.7136		22.3936	47.8336		22.3936	6.2144		15.1488	5.0496		26.8736	10.4512		12.4288	129.248		15.0784	10.88		20.0448	13.8048		11.776	11.1168
13.3632	17.0816		7.0016	12.768		7.0016	19.5328		7.008	16.3712		46.0928	31.1424		13.3632	11.4816		8.6528	42.3936		29.0752	14.9952		11.968	27.1616
13.92	22.9632		11.0208	10.6432		11.0208	15.6544		7.36	11.36		12.6464	6.0288		13.92	31.1744		8.6144	9.7408		12.3968	9.1712		13.6192	16.7936
16.9664	9.5744		13.0496	21.7728		13.0496	10.6496		5.1392	16.0512		15.9424	17.5296		16.9664	30.7712		23.0144	19.392		16.9728	16.8896		11.7248	556.602
20.0448	15.1872		20.416	11.3088		20.416	17.184		7.6672	43.1424		17.1648	8.3008		20.0448	10.9696		6.2464	24.8896		10.5408	16.1344		11.9552	6.2528
16.8384	13.3568		9.6064	14.0096		9.6064	22.1184		13.8368	24.5312		27.7952	21.888		16.8384	10.1824		6.3232	50.016		13.9072	16.544		7.52	26.9824
7.8592	17.4464		7.0976	15.2896		7.0976	18.5856		9.7408	9.3376		104.096	24.0704		7.8592	11.488		17.8304	8.4992		23.4048	11.9232		13.152	20.608
7.0656	13.9136		12.3712	10.368		12.3712	9.824		11.968	8.1088		8.736	20.1344		7.0656	28		11.5904	27.8784		7.0784	25.3248		8.416	29.1456
25.4912	16.3712		5.344	14.1888		5.344	12.0576		8.8896	13.4464		24.4736	16.16		25.4912	19.2064		5.7472	11.9808		34.0224	17.4656		32.6464	108.474
17.0752	11.6352		21.5744	18.2656		21.5744	21.376		6.88	25.0752		13.44	12.544		17.0752	26.8288		11.1296	121.837		16.2048	11.968		25.12	15.5456
25.8432	20.6784		6.112	13.3696		6.112	11.4432		10.2336	26.4128		19.296	14.0736		25.8432	14.0736		5.1968	4.6464		16.5056	14.3616		15.9104	16.8448
29.7408	12.9408		14.272	16.4224		14.272	2.9824		8.3712	12.9728		15.9424	31.8336		29.7408	6.5216		16.1728	38.816		21.1968	10.5408		13.2032	31.1744
21.6896	8.2816		7.552	20.448		7.552	12.1408		8.64	150.912		20.6848	11.0912		21.6896	28.7808		15.136	62.7776		31.1488	19.5136		16.8832	42.6752
24.6016	10.976		3.9808	18.336		3.9808	13.0816		14.5536	14.496		26.464	14.2272		24.6016	51.8144		15.7248	9.9072		14.4832	5.3376		14.368	20.9344
6.3808	19.6224		18.6624	20.6848		18.6624	11.8336		11.1808	20.8512		27.3216	30.2976		6.3808	24.5824		21.8688	23.2128		22.6624	17.4912		29.4144	43.0208
15.68	10.2464		13.4272	12.32		13.4272	17.8752		11.8976	6.6624		17.7216	16.224		15.68	45.2736		4.5568	19.1744		18.496	18.7584		21.12	101.242
12.7552	18.9888		17.1072	22.6368		17.1072	9.76		12.0064	11.872		13.1968	18.1824		12.7552	49.0624		15.616	12.2496		17.1584	15.3216		14.4448	35.6288
16.2688	19.9808		11.1872	18.1568		11.1872	3.6224		6.9632	19.328		52.7616	8.6016		16.2688	17.2416		11.6288	23.3984		29.0624	14.3552		11.8208	19.4432
19.1104	7.1296		11.8144	15.3152		11.8144	6.0288		12.8064	14.4768		37.7216	17.6768		19.1104	20.5632		12.288	8.0128		25.2416	20.3136		16.7296	93.9072
12.1664	13.696		6.5856	6.624		6.5856	11.3216		13.1328	163.526		42.9376	20.928		12.1664	174.528		24.64	10.848		27.3472	6.5472		14.4256	12.9408
12.3264	11.6288		22.496	4.128		22.496	13.5104		5.4016	5.152		34.7712	9.0688		12.3264	152.57		16.4352	14.7264		20.3968	17.6896		16.2432	130.547
8.4736	10.7968		14.2656	12.416		14.2656	27.3344		4.8832	100.928		14.1888	31.072		8.4736	6.8608		18.7264	25.6704		31.1104	20.736		11.5776	15.7376
12.032	5.7472		12.4032	19.264		12.4032	16.4608		14.144	12.4608		17.3632	16.0576		12.032	36.4608		15.232	18.88		23.584	7.8336		16.0768	14.7712
16.5312	10.6432		15.4048	39.3152		15.4048	13.8944		7.1296	9.5232		25.4592	31.4688		16.5312	18.752		11.328	32.992		31.1232	7.8784		9.568	30.1248
17.7088	16.96		4.2304	7.8912		4.2304	14.336		6.4256	13.8752		14.176	23.9424		17.7088	15.8784		8.7808	42.6944		24.3008	15.5904		11.7568	21.2544
16.7616	13.2032		8.9472	13.4784		8.9472	15.3088		7.2	10.144		10.1952	10.1952		16.7616	11.4624		13.1392	159.251		13.1072	17.0688		23.4752	18.9888
26.3552	9.472		5.1968	13.3056		5.1968	33.7728		9.8432	7.808		14.6624	14.9824		26.3552	17.8752		7.52	13.152		24.0128	11.2576		19.9168	170.125
14.496	14.4256		17.6128	18.9952		17.6128	11.5072		19.296	17.1328		20.0384	16.0576		14.496	18.4768		8.5568	24.3456		8.64	15.7888		26.8736	117.6
20.3328	37.152		10.6368	8.2176		10.6368	130.746		21.6832	24.9152		29.3824	19.1104		20.3328	13.3504		11.3088	47.4048		9.056	14.3808		27.456	46.3552
29.696	13.8048		11.5072	7.1872		11.5072	16.2944		16.7936	22.8672		23.7376	17.7984		29.696	22.8096		11.1296	35.7184		25.664	4.8448		11.6736	19.5328
6.6432	13.6192		13.0432	7.2832		13.0432	26.8032		6.1888	8.608		17.8816	22.1056		6.6432	10.3232		4.992	9.088		17.4336	20.9344		18.0736	25.9264
23.1104	16.3968		10.0224	10.336		10.0224	9.8304		11.6608	15.0464		26.7904	21.0112		23.1104	15.7312		7.0144	5.408		18.848	7.8592		31.68	144.531
16.9856	27.3216		11.0656	6.1632		11.0656	19.5136		5.2736	18.9248		22.5344	8.3904		16.9856	33.4336		7.136	139.149		12.16	13.6128		24.2816	64.0384
11.2896	11.2192		7.1936	21.7152		7.1936	22.6112		4.8448	102.074		25.2864	21.9392		11.2896	10.0864		12.736	21.8112		18.144	14.528		28.0448	39.5264
23.9808	15.5904		16.64	5.1136		16.64	9.152		5.1904	38.3744		17.888	22.1056		23.9808	5.632		21.6128	58.6304		7.6928	20.1152		11.0976	11.1488
14.3104	26.8416		14.4256	22.5536		14.4256	27.4304		3.392	18.8416		25.056	19.5712		14.3104	34.2912		11.8144	21.0048		11.7248	12.9216		6.848	42.8288
18.7072	10.432		21.664	20.3776		21.664	12.5952		12.0704	11.6992		17.92	24.5632		18.7072	9.3504		12.8256	24.2432		33.7664	11.36		15.7696	30.7776
15.4944	14.5216		9.12	15.8208		9.12	15.6352		13.2992	11.3344		20	15.6928		15.4944	8.7744		8.64	26.2144		14.272	7.7376		10.528	36.3648
19.7504	36.768		10.048	18.1888		10.048	15.936		6.8352	10.1248		26.208	16.64		19.7504	9.3184		8.9088	22.7392		9.8624	16.416		8.5568	32.7872
12.7872	12.2048		13.4784	12.8		13.4784	6.3936		9.632	11.264		112.006	9.5808		12.7872	12.5632		8.3904	8.0704		12.4672	13.2352		17.6768	40.7936
28.128	14.944		20.2368	3.7184		20.2368	34.2144		17.0688	18.0928		11.8336	3.5328		28.128	14.2976		6.3232	101.587		24.9408	25.2672		14.656	21.7472
15.5968	13.3952		14.6368	5.0432		14.6368	34.7328		9.3952	9.1008		15.6608	25.8304		15.5968	17.7792		18.3616	17.2672		19.2	11.4112		9.9712	7.7632
17.4592	13.2928		4.7296	9.2224		4.7296	15.6928		11.3856	9.6896		24.6848	12.1472		17.4592	8.7552		8.0192	33.0816		18.432	17.0432		5.9264	24.6016
21.024	35.2832		10.9376	15.2384		10.9376	16.1472		7.2576	24.0576		17.76	16.3264		21.024	14.7712		10.88	24.928		16.1408	16.5312		20.2688	43.6544
12.7488	16.5696		8.1664	9.2032		8.1664	14.2784		8.9088	9.9008		32.9728	39.936		12.7488	7.136		24.4032	10.6496		61.1904	13.5872		212.838	11.0336
12.928	10.9952		4.8128	15.2064		4.8128	19.4304		6.3104	14.8224		9.6704	18.8864		12.928	10.656		4.6784	15.2576		18.7904	6.2592		17.3888	23.8528
18.1376	32.9088		4.9024	15.0464		4.9024	11.4304		13.7664	52.4672		13.2224	15.328		18.1376	19.5584		7.3344	27.0528		14.0416	14.5216		21.5552	24.9472
18.9184	2.2976		5.792	10.9888		5.792	20.2944		13.5552	12.6784		8.5888	26.6688		18.9184	11.8272		14.3936	36.8512		8.48	27.5072		15.264	25.3888
13.5424	29.8752		19.0976	14.656		19.0976	14.3872		9.6256	5.728		26.6176	8.9728		13.5424	23.4304		6.976	11.072		17.3504	10.72		32.448	35.0336
15.3664	12.7744		4.32	11.2832		4.32	7.2256		16.6528	14.2656		6.4704	20.4928		15.3664	12.5888		10.3872	45.9456		12.2816	12.768		10.1696	15.9488
28.16	15.4176		16.2624	26.976		16.2624	42.9056		8.512	6.9056		29.4464	17.344		28.16	26.0352		8.6784	10.7072		37.4656	22.2592		13.8944	38.7968
5.1072	5.8944		12.7168	10.5728		12.7168	31.2064		15.0144	15.7184		30.8736	109.35		5.1072	74.1696		12.512	24.992		17.984	27.3344		24.1344	20.6336
26.0928	7.9936		6.4064	8.9728		6.4064	29.8304		4.7424	29.8688		13.12	20.7872		26.0928	9.8752		12.9664	9.664		9.824	13.4656		4.6848	104.077
21.6896	40.8768		15.0784	29.5808		15.0784	15.5776		9.5872	6.4256		23.4752	14.6112		21.6896	14.9824		15.0912	10.0288		16.7168	6.7904		13.0944	24.5824
15.2	35.4624		12.4672	18.3616		12.4672	30.1824		17.4848	15.424		16.544	8.256		15.2	18.2272		7.7376	56.0512		30.048	17.1968		8.8512	8.5696
16.1536	19.6288		9.2544	10.4704		9.2544	13.024		13.2992	26.2912		28.3584	7.9104		16.1536	71.2576		6.3488	17.9904		15.3792	18.6624		9.0112	15.3536
9.0624	133.158		14.1696	13.5168		14.1696	15.9936		7.5904	21.1584		13.1008	18.9056		9.0624	8.1856		24.0448	5.6576		33.9712	12.9856		20.0384	22.688
7.872	36.288		4.9088	23.2512		4.9088	21.3504		5.056	176.128		19.36	14.272		7.872	14.1632		16.864	13.1776		10.0288	15.008		22.5728	21.6704
11.4048	46.0608		5.9328	15.8528		5.9328	16.8384		9.3632	8.2688		10.944	22.2656		11.4048	8.9024		8.7488	38.9376		20.9728	19.2192		19.8528	17.5424
6.8032	6.8288		16.6656	31.0976		16.6656	7.968		3.9104	23.7312		8.8512	149.587		6.8032	10.6752		5.4016	26.592		15.4624	15.9424		12.5888	27.4368
16.4032	21.1776		15.6352	13.5296		15.6352	19.2576		17.0944	21.7728		14.7904	19.8336		16.4032	14.3424		11.776	16.2304		24.6848	23.4496		5.6576	9.6448
17.8432	31.008		14.1376	13.184		14.1376	18.9376		10.5856	9.6768		29.1968	10.8352		17.8432	13.8048		15.808	4.928		15.68	16.9536		12.992	33.0816
21.5488	23.8272		5.0176	21.3312		5.0176	9.4272		11.2384	5.7536		19.968	24.2368		21.5488	12.9664		11.3344	9.0432		16.0704	7.1616		4.3392	109.165
20.0448	9.2416		11.6928	16.4672		11.6928	9.0816		16.288	9.8944		24.6976	12.4672		20.0448	10.4192		12.9024	7.5072		17.3376	16.2368		5.8432	13.1584
28.0768	16.6336		4.7168	13.056		4.7168	15.8528		6.8416	40.6592		17.248	6.176		28.0768	12.8896		6.2656	43.6544		17.4144	17.8688		4.3648	101.613
9.5488	23.5008		9.0944	24.1216		9.0944	12.9664		8.256	21.6256		34.6176	10.1056		9.5488	6.0224		14.5856	84.7744		22.6496	13.7856		18.0288	24.0192
18.0992	11.264		19.7696	22.4064		19.7696	16.3904		8.9408	150.925		32.6912	105.779		18.0992	16.928		6.976	27.3088		17.792	13.4336		14.016	49.2224
10.6112	12.7104		17.8688	5.6448		17.8688	15.3472		11.8656	21.664		22.2016	20.576		10.6112	80.1472		21.7344	22.4576		19.872	21.1392		7.1808	14.8224
17.6704	22.0224		6.8864	13.0048		6.8864	24.1472		10.0416	19.5712		23.3408	24.2176		17.6704	32.0384		15.6544	15.5904		23.3728	12.7168		6.9376	108.858
16.4224	16.2368		29.952	8.256		29.952	24.2624		13.7088	23.1488		9.0432	16.0832		16.4224	13.28		7.3408	53.632		4.512	11.4368		13.8432	16.2496
24.3392	21.6		18.9504	7.168		18.9504	18.144		7.872	7.8656		18.0544	16.3968		24.3392	63.648		12.0896	17.6832		33.8816	15.872		10.8096	27.4048
14.6816	12.9536		14.3168	16.0384		14.3168	18.72		5.2544	32.192		10.2016	15.3152		14.6816	33.2096		16.4608	7.1744		10.2464	15.392		13.5616	35.0208
15.4688	35.9616		5.8624	19.1168		5.8624	20.2176		5.7024	26.144		9.6576	7.4432		15.4688	15.0336		12.1856	7.6928		20.4928	22.4		6.8096	6.4832
17.2864	25.6704		34.144	11.52		34.144	10.6176		8.2176	16.2688		13.6128	17.088		17.2864	12.7616		16.2112	53.5104		16.7872	7.2384		13.728	57.1072
15.4176	13.088		8.4736	13.6256		8.4736	18.5792		6.9568	38.7008		20.8832	14.08		15.4176	6.4256		9.2096	5.632		12.9344	10.6176		22.6944	14.8608
18.8864	71.6096		13.9328	10.4064		13.9328	78.432		6.4704	98.848		198.438	14.3552		18.8864	3.552		16.608	42.9248		21.1264	11.9872		17.2864	251.354
17.7728	8.48		17.088	35.1296		17.088	19.2064		6.4256	6.0608		16.3648	35.008		17.7728	26.2656		12.2752	19.104		10.9056	11.7952		26.0864	20.0128
21.4592	19.296		16.9728	15.2896		16.9728	14.6496		8.8704	132.666		15.1808	15.264		21.4592	10.7904		5.9904	10.8352		17.1584	19.84		41.6192	18.6496
14.2528	17.5296		6.9952	10.4768		6.9952	7.7184		6.2656	14.3488		11.1872	15.5136		14.2528	24.5184		15.584	33.952		36.6208	17.9008		5.9072	15.5584
13.4592	18.8224		237.35	8.9408		237.35	16.192		15.9232	12.864		16.3776	18.5216		13.4592	51.072		6.304	155.43		16.576	16.3008		46.8736	21.6768
15.0336	28.8448		9.7088	19.0656		9.7088	10.2464		8.0128	12.6144		15.8656	58.4512		15.0336	8.2816		4.2624	6.0352		22.2784	14.4128		7.0912	19.0016
8.9344	33.3312		6.4384	18.0864		6.4384	16.288		9.5232	4.3328		35.1744	6.2592		8.9344	16.8576		6.08	14.4896		17.1456	14.1952		30.432	13.696
21.6768	10.2208		17.5808	12.1664		17.5808	22.4064		5.7792	40.5824		12.0704	9.8176		21.6768	16.8192		5.6448	10.048		18.784	13.5936		8.3904	5.9712
17.9648	22.9696		22.5728	5.5616		22.5728	20.1152		4.8704	4.6272		14.6176	11.4816		17.9648	4.5184		14.3616	17.9264		15.0016	16.5632		21.3952	69.4592
23.4304	18.5472		15.4432	13.8304		15.4432	46.9248		10.2784	7.1424		35.104	7.7248		23.4304	9.7344		9.0816	36.416		11.2256	29.2736		15.1552	71.0528
13.5104	7.3472		12.5824	20.6912		12.5824	18.304		5.3888	11.8336		10.8224	23.488		13.5104	34.2144		8.7296	10.9568		26.432	7.0976		17.7856	17.5744
21.5936	20.3136		3.232	14.24		3.232	8.9024		6.2272	18.2656		20.2496	19.7248		21.5936	7.2384		8.5184	182.586		20.1024	28.2368		11.1488	32.2176
18.3872	19.8144		20.1792	23.9296		20.1792	27.584		5.0176	12.1536		32.736	15.2768		18.3872	6.8416		10.4704	12.64		30.7712	12.7296		12.7296	21.0304
18.5408	10.3808		9.4528	13.7152		9.4528	2.944		5.024	15.3984		9.5552	16.5248		18.5408	11.5264		20.3456	53.2288		12.4736	15.0016		14.1312	43.1488
7.1424	9.6192		19.4752	23.2512		19.4752	5.8048		7.168	13.9584		10.976	28.4608		7.1424	11.2832		12.6272	25.1584		32.7488	13.9072		17.632	24.3456
20.5056	14.2848		14.9696	10.8864		14.9696	17.408		13.1584	14.9696		15.0528	7.0528		20.5056	11.6288		6.4512	56.352		22.6496	15.5264		21.9136	32.3264
11.2256	29.0304		252.717	22.7968		252.717	5.9648		13.5616	117.536		13.5616	12.5952		11.2256	36.4288		4.4736	7.9552		40.288	79.4368		16.0448	63.3024
17.024	64.8832		22.368	19.7696		22.368	11.1872		17.4016	11.7824		104.512	22.3808		17.024	9.9136		6.6816	15.744		14.4448	7.7312		14.8672	88.1408
3.936	13.696		17.3056	28.3392		17.3056	6.0608		7.1104	9.0048		20.8064	18.6688		3.936	25.7728		6.1952	89.2672		12.0768	6.2784		26.2592	8.2112
10.7712	12.9152		8.3072	14.368		8.3072	14.944		5.9392	23.1104		21.5744	8.7104		10.7712	11.296		18.848	9.0112		12.5696	19.1104		7.3536	55.5648
9.056	8.4416		20.6976	4.6528		20.6976	11.04		7.5904	248.282		48.288	119.475		9.056	18.8608		5.0944	91.8848		14.0928	16.7872		11.8016	41.2032
16.16	8.8		10.2784	3.456		10.2784	15.8912		18.208	5.5936		22.4704	13.7728		16.16	25.4336		23.2448	11.7312		4.6592	15.488		10.0032	27.2896
5.5808	27.872		13.2032	12.9536		13.2032	8.0832		13.5488	34.9504		14.9696	20.5632		5.5808	39.36		9.1392	16.096		55.8016	16.3392		16.6336	27.5264
9.1456	18.9568		11.2832	18.5088		11.2832	9.7984		20.9856	19.7504		15.4816	20.0064		9.1456	8.2432		34.2784	96.992		42.3808	13.6128		9.376	37.4464
13.888	17.9392		42.8288	16.032		42.8288	19.2832		10.7136	18.5408		43.136	17.6256		13.888	12.1792		12.3776	8.224		12.6528	13.4848		6.7648	31.872
20.1664	9.088		11.2128	10.2656		11.2128	13.1776		16.544	142.784		13.4464	8.3328		20.1664	10.1568		8.736	10.2656		25.3376	19.6928		28.5184	41.8496
17.2096	16.9664		16.2752	20.8768		16.2752	21.1328		11.0208	17.8688		19.9424	19.7824		17.2096	11.5264		11.648	11.4048		14.5344	15.6288		24.2304	20.3008
8.1792	13.6192		9.9904	7.4816		9.9904	4.4992		14.56	10.3744		15.9872	23.8656		8.1792	6.5152		14.4256	25.7216		8.48	16.8512		5.7408	30.9824
18.3936	16.3648		13.3056	3.8848		13.3056	10.848		10.7968	19.3088		34.3424	11.0976		18.3936	10.5344		11.0784	16.1152		11.6608	12.288		5.8624	22.432
23.9232	18.0736		22.3616	20.2304		22.3616	19.0912		12.1152	10.0416		24.7744	10.5664		23.9232	18.2464		12.4992	11.8336		15.6928	13.6		13.9584	24.6784
120.122	19.3216		14.2528	18.4896		14.2528	13.0752		20.7104	15.7632		11.0336	12.352		120.122	37.888		5.8496	31.4368		29.9584	12.0384		17.8112	20.4864
9.1776	28.3072		7.9104	11.7888		7.9104	13.792		9.1776	9.12		19.6544	28.096		9.1776	10.0032		8.7424	14.6112		22.528	15.2512		26.304	15.6416
18.4832	8.704		12.8448	13.312		12.8448	17.7536		12.544	7.0144		12.7872	31.3152		18.4832	15.0144		9.504	15.168		28.0576	15.2064		13.312	27.0848
16.9984	123.059		6.4128	21.1392		6.4128	11.9744		9.6064	18.9504		29.472	17.92		16.9984	10.8864		18.272	13.2224		31.0784	5.504		19.968	34.5408
9.024	25.5808		11.9808	10.528		11.9808	28.3456		5.1008	6.9696		27.1424	10.4512		9.024	39.7056		26.8672	31.168		29.6704	14.9952		13.7088	23.3088
15.5136	14.5472		9.8176	26.5536		9.8176	7.2064		8.2048	34.0352		112.141	11.6928		15.5136	12.6208		7.0016	21.9904		27.9488	7.3984		10.5088	6.1376
14.4448	24.1472		15.1936	6.7136		15.1936	11.8464		9.2608	12.6592		17.0112	20.5184		14.4448	20.0832		14.5664	102.182		22.3872	10.8992		6.208	32.0256
15.3472	18.5152		10.6624	10.7328		10.6624	17.312		18.6688	14.4576		17.2288	10.5152		15.3472	7.264		13.1904	7.6032		33.1712	11.04		26.4384	17.1712
16.96	12.384		19.8848	26.3808		19.8848	8.7744		5.1968	14.6816		4.9664	16.7488		16.96	18.2912		8.992	24.032		29.5296	10.5216		16.7104	99.6352
8.5376	10.592		14.2528	10.1376		14.2528	13.6192		6.3808	25.4912		13.7024	9.9072		8.5376	42.5984		7.5712	132.256		11.8912	27.5584		14.272	106.579
5.7344	17.216		9.4272	15.3792		9.4272	8.3776		8.4544	15.1744		21.4272	22.4384		5.7344	25.5744		5.7216	12.9728		17.2672	8.096		31.1296	17.3056
17.4272	16.9856		19.2896	15.5264		19.2896	19.3024		13.6	8.2752		15.1552	12.6208		17.4272	2.0544		5.7152	12.96		19.3984	21.0368		24.8896	166.278
10.0992	7.0528		23.9488	14.5792		23.9488	17.5232		10.6048	15.0144		5.6128	14.592		10.0992	4.0832		4.0512	7.4112		21.4016	17.856		22.1888	41.0816
15.936	14.1248		4.9152	7.2896		4.9152	42.1504		14.752	28.2048		74.3168	12.2112		15.936	16.1152		6.6816	19.9104		19.2896	23.2512		16.0576	137.05
14.8416	13.4464		12.736	13.2352		12.736	17.92		11.4816	34.4		15.9104	12.8192		14.8416	6.2656		30.6688	26.3168		15.968	8.5888		7.52	20.5504
11.584	10.4704		6.1312	16.0256		6.1312	13.6704		14.304	32.7552		4.7936	6.9824		11.584	52.0384		15.872	96.5824		18.0096	17.92		8.2624	12.128
7.9424	15.3024		8.4288	8.0896		8.4288	5.9456		16.4352	17.4208		20.2112	7.2512		7.9424	31.9744		6.3104	8.3648		17.7856	6.9824		19.0912	22.3168
18.9312	26.0288		8.9088	9.8176		8.9088	10.7584		14.1504	6.4576		33.1264	22.4576		18.9312	12.8832		4.9472	16.8256		8.4928	21.6448		12.3584	14.3872
4.1664	16.0512		75.7888	4.2688		75.7888	16.9088		17.1904	179.629		130.534	17.856		4.1664	28.6336		4.8896	44.544		8.7936	11.5648		9.952	39.2256
16.7616	31.4688		6.3936	12.2112		6.3936	15.2256		10.9184	12.6464		18.88	29.248		16.7616	13.7408		8.9536	8.64		37.8688	16.1984		16.3328	100.461
26.3744	12.896		15.0272	21.6384		15.0272	13.1136		18.3232	112.397		18.2784	20.1408		26.3744	37.4976		8.2624	26.5408		21.2288	7.4048		13.1008	13.92
12.768	6.1568		4.4544	25.7728		4.4544	15.1296		19.1424	36.0128		9.2416	7.1488		12.768	29.344		10.8608	50.2784		12.3648	23.4176		28.5504	11.7952
17.1264	13.4656		17.6512	10.1248		17.6512	188.973		16.224	33.5616		29.9136	23.9424		17.1264	18.4512		13.4976	13.6256		17.0112	18.496		14.6048	119.04
25.2864	40.0768		7.9296	23.2192		7.9296	21.2352		15.3984	10.08		33.152	17.9904		25.2864	20.6016		8.2752	12.0576		16	18.0672		25.5424	27.3216
15.6672	19.4368		9.6	14.3744		9.6	197.53		7.776	20.3136		14.016	21.1264		15.6672	23.0784		15.8912	21.6		15.7312	5.28		19.0976	17.8368
7.5008	20.4672		4.3392	13.7088		4.3392	8.4992		8.032	14.9952		16.6656	14.912		7.5008	22.0224		14.7712	25.1584		18.208	17.2992		28.3904	17.952
13.6576	27.0848		5.6512	25.5168		5.6512	11.6992		6.4128	7.2576		22.8096	14.8224		13.6576	11.5776		6.4896	39.2512		12.3328	20.7296		8.9344	32.1792
6.208	16.512		14.048	11.2448		14.048	6.3872		7.3152	9.0432		9.6192	6.656		6.208	16.9472		15.3344	72.576		26.2976	8.5632		15.4432	20.1216
30.2912	13.2288		6.7392	13.5232		6.7392	9.9712		9.344	15.904		15.6928	4.4352		30.2912	23.8592		9.9008	31.424		162.534	17.696		9.472	173.818
27.3472	32.4352		10.3104	18.6688		10.3104	17.4016		10.3744	12.4544		20.6848	7.3408		27.3472	12.1728		15.136	9.344		7.3408	15.616		8.576	23.2448
11.84	15.0144		14.3296	4.6336		14.3296	9.5232		3.8784	13.5936		19.712	14.8736		11.84	11.9296		7.104	43.2576		39.904	2.4128		15.36	37.3056
30.0544	17.7216		16.7296	19.8208		16.7296	25.4464		11.456	15.2832		8.1536	11.2		30.0544	11.3088		12.1856	15.1936		27.3664	5.2608		12.7488	56.8384
19.3728	6.72		9.856	11.5008		9.856	13.8432		9.4208	9.5872		14.88	14.6624		19.3728	13.3184		26.1568	43.9488		11.008	25.0432		7.3344	30.5088
18.016	35.1488		12.0512	13.2608		12.0512	10.8352		6.464	9.0368		9.7536	13.568		18.016	16.3968		10.6624	9.216		18.0224	26.7648		23.7632	21.7664
21.2224	40.064		11.3536	19.4496		11.3536	27.6032		5.3312	13.5104		30.2976	12.2432		21.2224	36.9344		8.5952	40.7872		13.9456	25.3184		25.4912	48.2752
14.9952	24.8576		12.5888	5.3056		12.5888	14.5024		7.2768	135.469		24.7936	7.904		14.9952	42.9184		10.9376	29.024		28.6912	21.5808		8.7552	77.664
18.2912	14.4512		15.072	16.928		15.072	20.9536		9.664	17.088		22.912	17.408		18.2912	27.104		13.76	8.16		22.7584	11.712		7.1296	137.171
11.1168	9.472		7.8656	10.368		7.8656	19.4944		23.5456	404.813		29.056	18.8032		11.1168	8.2176		27.4304	22.3744		17.2224	15.0976		10.3936	120.928
27.6032	6.7392		17.1712	12.1152		17.1712	10.5472		8.288	13.7088		26.5984	11.8336		27.6032	15.3472		8.3584	23.4112		11.5072	13.2544		16.9408	14.0864
15.776	18.6752		13.248	61.4016		13.248	13.888		9.248	11.584		11.3664	17.4976		15.776	15.6672		27.0144	16.2624		14.8544	30.8352		7.7376	15.84
16.4352	14.0224		8.1152	10.5216		8.1152	20.6656		8.0256	10.0992		35.8144	8.0576		16.4352	6.912		17.888	19.456		12.768	15.8848		14.6688	77.4336
21.7472	40.1408		20.7936	23.552		20.7936	26.8736		9.1328	33.1328		24.0384	49.1136		21.7472	11.5904		8.96	103.174		13.312	19.6928		6.6816	52.4928
11.9936	14.0224		17.4208	20.9664		17.4208	5.248		9.952	23.808		14.7776	15.2832		11.9936	6.3168		11.6736	29.504		15.1168	10.3616		17.024	16.3712
13.2992	13.1584		4.48	8.8576		4.48	6.0672		9.0432	21.1904		24.5056	13.536		13.2992	45.5424		6.8992	28.5824		18.5664	13.0432		16.1216	50.6688
29.2544	8.8064		5.6704	11.6608		5.6704	23.6288		5.8624	7.1296		14.2784	30.0032		29.2544	13.1712		12.8832	26.6496		17.952	14.9312		13.1456	17.4464
26.0224	36.9216		19.9616	13.6832		19.9616	16.7808		8.1536	19.936		6.0736	28.2816		26.0224	46.3744		18.2912	16.4416		19.2896	10.6688		14.2464	16.992
12.352	17.8304		12.7744	14.3232		12.7744	19.9104		3.7504	7.8976		61.312	41.2096		12.352	46.9248		17.4784	7.2		21.8304	25.7344		9.344	24.1792
26.0032	19.2064		7.1488	8.0192		7.1488	6.816		12.3072	19.5264		20.9728	15.0592		26.0032	19.9808		14.368	31.904		12.7488	16.4864		12.4352	16.1152
20.6016	19.4688		14.8736	34.6304		14.8736	19.6608		4.4416	15.1296		5.6064	15.072		20.6016	49.0112		4.4672	5.1648		13.3056	5.9584		27.3088	25.1072
22.0736	19.1616		7.7888	11.424		7.7888	9.5552		8.2624	10.6112		18.0096	19.4304		22.0736	5.8752		8.352	45.3568		18.8864	6.9696		7.2512	18.2272
165.971	14.944		16.8256	6.1376		16.8256	8.6208		7.4304	18.1312		20.7168	12.2048		165.971	10.1888		5.856	28.6592		13.824	19.2192		17.8432	38.1248
22.7008	12.7808		9.92	22.5792		9.92	11.5072		12.1152	7.3088		46.048	13.8304		22.7008	13.1584		6.496	57.76		13.7088	13.6576		58.6816	63.7568
14.304	9.8432		12.2816	8.9536		12.2816	7.3216		12.256	12.4352		18.7328	168.646		14.304	33.0304		15.6928	9.5104		19.52	11.0976		12.128	32.1728
9.664	11.936		13.8688	15.5008		13.8688	24.1536		10.5152	18.336		8.448	10.4448		9.664	9.216		25.5936	22.8352		14.5024	19.2768		28.4672	23.5712
23.8656	16.6848		17.7216	12.0832		17.7216	6.5856		10.8864	9.9712		33.6	35.296		23.8656	6.9888		7.7056	14.976		12.832	18.4704		6.2784	143.206
2.6368	11.488		69.7728	13.5296		69.7728	16.0192		18.6112	29.4912		113.094	14.1184		2.6368	30.0608		6.5152	11.6608		22.88	11.6288		5.4976	14.3232
14.624	9.8304		11.264	4.1728		11.264	38.816		15.0336	21.7856		10.9696	59.3664		14.624	9.8624		16.5888	31.6096		19.6544	13.216		16.0448	14.2208
9.8944	11.456		11.5008	25.1584		11.5008	13.3888		16.9984	122.157		10.3296	26.1696		9.8944	57.216		6.752	54.304		13.5616	22.0352		7.0144	21.8176
22.976	26.7136		5.9712	11.2832		5.9712	6.8992		11.4944	37.6704		171.098	5.6256		22.976	27.8912		5.8304	8.416		15.6416	17.3184		25.4976	29.2032
16.2304	8.512		13.8688	14.464		13.8688	20.3008		8.672	18.2144		13.12	24.608		16.2304	13.0624		11.1808	87.5584		23.552	24.288		10.2336	16.6784
9.4848	16.512		12.4992	3.9424		12.4992	14.0352		11.3792	18.1632		33.2288	11.7696		9.4848	44.3648		8.3264	15.84		12.2432	5.568		20.4352	196.371
11.1488	11.2768		41.1712	15.9552		41.1712	10.3808		6.0928	10.4192		13.056	15.4624		11.1488	23.9744		8.3264	12.2944		14.6688	5.8432		9.6256	53.3952
7.4688	23.9552		15.9296	13.2736		15.9296	10.656		5.6576	14.1568		11.8848	10.6816		7.4688	27.0976		12.1216	14.7392		21.3312	16.96		11.8976	20.8576
13.6896	5.0368		8.1216	17.0368		8.1216	21.6448		5.7472	7.36		23.3216	16.9024		13.6896	10.7968		7.0912	18.112		34.5536	20.288		19.712	148.371
28.0704	13.9904		14.8992	11.424		14.8992	17.2672		8.6208	11.808		35.744	13.0304		28.0704	16.544		8.4288	28.6336		5.952	20.7424		7.168	24.448
5.4272	60.7104		5.2032	20.7872		5.2032	12.704		5.7152	11.7184		29.248	29.2096		5.4272	11.264		18.656	20.1024		13.4464	19.8848		8.48	19.4304
24.1472	20.4224		16.6784	22.7712		16.6784	9.2864		8.4864	191.187		107.917	14.8608		24.1472	22.2592		4.9024	15.6416		30.4896	19.4944		7.7632	9.4912
36.192	2.272		16.6592	7.968		16.6592	16.2176		7.328	20.2432		127.424	24.6976		36.192	12.1664		5.7536	6.0608		4.3456	24.352		14.3552	19.9872
18.6944	12.0832		7.5648	8.8384		7.5648	35.0784		19.3024	4.0768		24.7936	20.0512		18.6944	23.0528		10.944	40.928		7.6096	17.8112		6.9696	24.1216
23.7632	4.64		7.2064	13.1776		7.2064	12.8448		16.1088	22.9568		8.0384	16.6208		23.7632	32.1088		8.6144	5.344		8.3328	15.1488		5.184	19.6096
23.7952	8.736		5.8752	11.6736		5.8752	33.7792		10.112	236.166		24.1024	7.648		23.7952	12.96		5.9008	29.7728		12.6336	19.712		13.8944	8.4352
13.4528	7.0336		26.8672	17.7728		26.8672	20.5696		7.5392	18.2976		13.056	14.432		13.4528	14.8544		9.8304	11.968		17.3504	12.32		17.216	14.848
24.4672	30.1696		8.576	7.2256		8.576	4.8384		18.56	11.1168		35.1232	25.9136		24.4672	49.9456		6.4448	17.7664		4.192	15.8144		18.0864	56.5824
17.664	25.2672		29.0048	16.0128		29.0048	11.8144		6.2528	24.5056		2.912	9.6832		17.664	8.5248		4.6976	70.1696		28.1792	20.2624		10.9952	21.8176
16.5376	15.3088		6.1504	14.3616		6.1504	6.304		6.176	47.2192		156.966	31.744		16.5376	15.6416		8.7488	149.414		14.0992	14.3936		17.8368	21.5744
126.278	16.8512		9.3952	16.2624		9.3952	4.0576		7.3024	9.0048		8.8128	20.32		126.278	10.9888		17.6896	35.4112		16.576	27.3088		11.6736	10.976
21.7856	7.2064		12.1664	7.3088		12.1664	11.3664		4.7552	10.8928		13.536	13.0496		21.7856	15.4176		14.2016	15.328		18.272	14.3104		12.4352	95.0656
17.1392	15.2576		16.096	135.597		16.096	19.6608		13.9264	10.9632		21.248	7.3472		17.1392	27.3536		19.136	81.5488		13.4912	21.12		20.4864	31.8464
6.0352	11.9296		65.3952	8.2496		65.3952	11.936		15.168	13.792		18.496	13.984		6.0352	26.8416		16.3264	37.5808		19.6416	19.0848		10.1888	13.9392
12.9792	15.4048		8.992	5.5936		8.992	12.4736		8.2368	20.4608		4.6592	26.6112		12.9792	24.64		7.3472	7.4176		11.4816	24.2048		16.3712	20.5632
8.448	24.7808		6.0288	23.2		6.0288	5.28		11.6544	36.2944		27.744	17.7984		8.448	5.6512		17.4912	23.4432		74.8544	6.3552		16.4608	69.5488
20.9344	20.32		41.0304	3.5712		41.0304	9.7216		6.8992	43.136		23.8656	23.6608		20.9344	29.1776		6.6688	22.8352		6.4	13.4848		14.6112	51.4304
23.0016	12.9152		20.6208	16.6016		20.6208	11.8272		3.1936	21.184		6.7648	24.9728		23.0016	17.3952		8.2688	23.9168		25.0496	11.968		8.1024	10.5152
15.8016	30.1312		5.3056	17.0816		5.3056	10.7648		10.5024	6.9376		50.1312	6.8288		15.8016	31.5968		8.5952	44.7104		192.173	21.4848		23.3664	24.672
25.0112	28.7616		9.4976	17.6512		9.4976	20.4992		13.9904	119.712		7.8848	26.9184		25.0112	30.816		8.1152	6.8224		16.0064	14.6816		2.5408	13.0624
20.5056	14.6688		14.5984	7.136		14.5984	14.688		17.9712	9.0112		8.6656	7.36		20.5056	16.8128		9.0304	12.9984		8.3968	23.872		20.3904	22.5664
21.5168	150.65		9.8752	10.7648		9.8752	14.6752		4.7168	10.112		11.4496	6.5728		21.5168	16.096		10.976	18.528		28.2944	18.72		17.1776	65.5872
8.2688	4.4864		11.488	5.664		11.488	15.296		14.6816	34.1184		12.3968	12.1408		8.2688	13.4592		9.2992	7.2512		12.9728	13.9456		20.8128	34.56
6.8992	9.6192		18.9888	8.0384		18.9888	7.7504		6.3168	12.0704		14.8224	10.3168		6.8992	21.6704		13.3376	25.1648		9.5104	4.9408		23.5456	67.5776
15.52	4.2368		11.5712	19.6992		11.5712	7.7888		11.2	6.6048		137.555	12.9664		15.52	14.8544		10.4768	14.3104		12.6784	16.032		7.6288	15.3024
16.9792	15.5136		6.1504	18.1312		6.1504	14.3424		9.3504	22.1056		11.2832	11.5008		16.9792	10.3936		10.2656	19.6672		18.5344	4.928		19.7568	33.8816
16.832	27.424		10.2336	7.4048		10.2336	17.408		6.016	8.3328		10.7072	22.0096		16.832	112.915		7.5392	11.0592		20.8768	11.7056		10.4832	11.2512
11.2768	10.976		11.2384	21.3504		11.2384	11.4368		3.7312	8.4736		6.72	16.3648		11.2768	20.1408		26.5472	17.536		8.064	21.984		5.8176	27.456
10.2208	7.488		8.8896	11.3344		8.8896	20.8256		16.3072	13.0624		13.056	20.6528		10.2208	6.6944		9.312	46.752		12.5888	7.1808		18.7072	123.795
25.0624	18.048		20.9216	17.3248		20.9216	8.8576		4.2752	10.7264		183.546	21.5296		25.0624	7.3536		10.9184	34.7328		11.328	11.2384		18.8928	8.7936
29.7088	11.392		12.8064	23.0272		12.8064	19.4048		6.9632	125.146		22.8992	18.9632		29.7088	57.2288		6.7392	39.4496		14.0352	16.256		23.7888	25.3696
10.6816	12.544		10.1056	6.9568		10.1056	31.8592		5.8112	161.35		143.462	19.6864		10.6816	11.456		14.6496	15.8016		30.1248	17.4272		8.2496	14.7264
14.496	16.4224		9.0048	21.088		9.0048	12.6976		7.5264	11.392		4.768	21.2608		14.496	10.9248		11.2128	18.0544		5.3504	12.5696		23.1744	55.4496
11.296	13.2544		7.584	24.064		7.584	14.3296		19.936	44.4416		125.805	11.4432		11.296	10.3872		6.976	12.7872		21.9776	11.2512		15.68	19.9936
14.2912	6.2208		6.624	25.568		6.624	8.2496		10.3488	14.0352		62.6496	12.5888		14.2912	31.7376		16.064	30.4192		24.4544	14.5088		8.4352	39.8144
5.056	19.008		7.3152	19.456		7.3152	10.9376		3.4048	11.9552		16.8832	24.128		5.056	31.4688		7.2384	47.2384		6.7328	8.8704		33.28	39.6672
19.584	21.824		7.3088	30.4128		7.3088	232.614		8.5952	17.2288		28.8064	13.3696		19.584	8.6464		26.3232	11.9488		30.7456	23.0528		19.7504	52.4608
17.7536	13.1072		14.912	12.1344		14.912	14.0736		5.9712	33.5808		54.24	25.9264		17.7536	53.1904		8.8896	19.008		6.6752	14.0224		8.2816	157.92
18.8992	14.7968		9.76	12.3968		9.76	18.1248		10.4768	18.7136		29.472	6.9568		18.8992	13.728		10.1376	69.1776		21.7728	15.8592		8.3392	112.666
13.2416	26.7328		12.416	7.1616		12.416	289.613		20.576	14.2528		20.064	18.1312		13.2416	14.1312		6.688	14.5856		22.048	12.8128		11.3472	25.4336
11.5904	14.5792		16.4032	121.485		16.4032	14.5088		17.0112	7.6224		13.6768	8.2176		11.5904	19.4112		20.3264	17.5424		18.368	4.9216		16.6912	214.765
13.0176	141.146		9.1264	21.9776		9.1264	14.5152		5.312	13.3312		17.792	24.1152		13.0176	50.7008		7.0336	18.7776		15.4944	15.2768		20.0512	17.3952
11.5648	16.9728		5.7792	7.5008		5.7792	9.5424		6.7968	16.4736		32.608	30.1504		11.5648	12.576		12.0768	13.0752		37.3056	8.1024		18.912	36.2176
17.12	21.6576		11.3472	12.8576		11.3472	19.3024		4.7936	15.9168		3.808	6.3744		17.12	21.3824		8.736	47.552		18.624	6.0544		8.1792	27.84
16.8448	15.5136		13.4272	11.4368		13.4272	9.4912		5.4976	10.1248		12.1472	13.6		16.8448	9.568		9.9264	6.3424		14.464	22.4832		7.104	23.0848
17.536	18.6112		12.7744	14.7968		12.7744	13.1136		13.76	24.3008		8.8064	30.3232		17.536	44.3776		7.7184	13.4592		22.1888	16.32		19.872	58.848
8.928	18.3744		22.4256	9.92		22.4256	6.5088		6.2784	12.9664		18.0288	18.7904		8.928	17.792		8.6464	13.6896		14.24	27.9296		7.1232	5.7408
21.8368	10.3808		14.08	44.1536		14.08	19.3856		6.112	9.312		15.5776	11.3664		21.8368	6.5152		12.2368	26.592		12.6848	21.8688		14.784	137.376
22.1632	22.0416		7.712	20.3136		7.712	16.9344		19.36	14.4832		27.1232	19.4304		22.1632	11.6928		4.224	21.792		26.9696	14.752		27.968	44.0256
15.8272	4.6016		7.04	6.3104		7.04	10.3104		5.7344	30.56		121.434	7.5456		15.8272	10.9504		29.2096	22.8608		61.9072	16.1152		12.4288	25.984
30.048	22.6944		20.2816	17.7216		20.2816	15.9744		15.6352	14.912		26.4512	22.7968		30.048	14.88		16.6464	6.8416		21.952	15.84		6.9888	47.9168
14.0416	15.9424		18.1248	11.936		18.1248	9.9776		8.64	13.7792		15.5136	16.0896		14.0416	25.0688		6.0288	11.2832		10.2784	22.08		13.6128	15.424
10.3616	36.8192		11.8528	9.0816		11.8528	7.936		10.5152	16.288		13.2672	20.6016		10.3616	13.696		11.9552	44.3648		12.928	9.7024		27.2448	134.771
9.2032	9.3696		14.2208	4.9472		14.2208	16.16		6.8096	14.176		15.2	4.3904		9.2032	15.2256		11.7696	16.6144		16.48	18.1952		28.448	15.8528
6.8672	11.3152		20.4864	13.8112		20.4864	12.512		7.9872	13.3504		8.3072	12.3456		6.8672	14.7264		10.9248	15.8272		10.1888	13.1456		22.7968	34.7904
22.1248	19.7824		22.1312	10.3424		22.1312	26.8928		4.8	151.648		10.4448	19.8208		22.1248	8.5696		5.056	6.2464		13.9776	14.4192		28.6336	36.4928
8.4288	18.272		5.344	12.1792		5.344	22.7584		6.0032	8.96		24.0064	13.5232		8.4288	33.8048		6.7264	10.2208		31.7312	17.6192		16.0896	13.056
19.04	26.3232		7.4816	13.6448		7.4816	13.9456		20.4096	130.477		7.1616	22.0288		19.04	22.368		11.9232	158.611		16.6848	12.832		16.8832	65.856
6.8032	20.5184		7.7056	15.5584		7.7056	10.432		5.3504	21.0176		16.2944	9.4912		6.8032	14.336		8.3392	21.7536		11.0208	13.6192		15.6928	26.8288
15.392	13.152		7.5968	19.2576		7.5968	4.4288		6.4576	7.8144		5.1072	14.7328		15.392	12.896		5.0944	30.4		25.568	14.7136		17.1328	21.5552
15.7504	10.464		11.7376	7.7056		11.7376	31.168		6.3936	20.224		29.5744	21.9264		15.7504	13.4784		19.4432	5.5488		8.3072	38.528		20.7168	7.2448
15.7952	21.7664		5.9072	22.1376		5.9072	10.6176		5.92	9.952		19.9936	19.4432		15.7952	10.7904		12.032	28.2624		14.7264	21.3376		16.8384	15.3792
9.5808	38.0608		11.7504	10.8416		11.7504	18.7328		6.272	26.7712		11.488	16.3008		9.5808	50.6624		6.688	28.0128		11.5904	13.7216		9.2864	16.8704
14.1888	12.0512		14.1824	25.696		14.1824	10.2016		10.2208	11.456		25.28	14.0096		14.1888	13.1328		6.4704	18.6176		4.8768	18.7072		23.0144	18.1248
9.4528	21.5936		14.7264	27.168		14.7264	8.9664		12.1984	29.0496		28.6336	16.8		9.4528	16.3648		6.6432	34.9568		12.2752	18.1504		10.6752	18.8096
16.7552	86.6176		14.9184	11.744		14.9184	11.3728		7.1744	17.5552		9.7664	15.4944		16.7552	46.5408		25.024	11.9424		16.7232	20.0576		10.9184	45.2864
17.3184	48.2816		15.5072	9.056		15.5072	10.2656		12.448	6.4		19.6544	27.4304		17.3184	28.192		15.3984	17.8048		14.6176	13.3184		16.5248	34.7008
24.9856	16.3712		8.2944	7.968		8.2944	15.776		5.6128	11.3024		9.8112	14.5472		24.9856	9.6192		9.76	46.8672		15.0976	10.1248		7.5136	20.9088
28.8512	10.2144		17.632	18.3232		17.632	13.632		6.8736	250.65		9.408	20.2368		28.8512	15.8848		8.5056	10.5856		17.2544	10.0992		12.3712	18.2336
13.728	34.2976		15.0656	9.6128		15.0656	15.0528		13.7344	11.0336		32.2944	46.0352		13.728	13.728		11.6032	89.8432		14.4832	9.1712		13.4656	41.4528
24.512	13.5616		13.6704	10.784		13.6704	9.4208		11.616	112.838		6.2784	12.832		24.512	46.944		4.5696	51.9872		15.4752	14.6688		15.0208	7.5968
6.9888	20.4032		16.7232	8.384		16.7232	20.768		5.9584	126.451		19.1488	5.9072		6.9888	13.7152		6.2208	12.2688		37.344	16.0832		13.6512	24.992
19.7504	15.1808		3.9104	16.6336		3.9104	9.6		38.8928	26.1376		18.7776	5.5872		19.7504	13.5552		18.0416	51.8464		15.9488	6.8544		13.7984	6.3552
17.1968	5.5488		5.9648	7.5008		5.9648	6.816		10.1184	41.6064		129.722	27.4176		17.1968	13.0368		12.5952	33.1392		18.5024	7.104		11.4944	25.6384
13.8112	32.0832		10.7328	14.3872		10.7328	19.648		8.8128	32.4096		26.7264	29.9008		13.8112	60.7616		12.2496	17.2032		32.4672	5.3056		20.7616	25.2032
14.368	35.9936		6.2656	23.04		6.2656	8.3392		9.5488	17.7984		34.624	24.0384		14.368	39.5264		13.9328	16.8384		17.8048	15.6736		8.3008	21.1008
26.1696	22.1952		11.0336	6.1504		11.0336	28.448		10.6368	13.1264		6.1888	12.0896		26.1696	6.2144		18.5984	10.944		19.1872	14.784		22.0992	61.8112
40.0896	30.3488		11.6032	13.9136		11.6032	68.5632		6.3936	57.9328		14.2336	14.3296		40.0896	7.2704		7.9808	20.5504		107.462	7.6288		13.9776	24.9792
14.208	8.6144		17.856	35.1168		17.856	19.2704		8.1024	14.0736		8.5888	26.976		14.208	10.6112		15.0464	34.4512		15.2448	14.3808		18.5792	28.992
10.8736	21.312		23.232	14.9056		23.232	14.9888		10.3104	5.5104		26.7456	24.768		10.8736	6.4256		10.688	7.7568		24.3712	12.1088		23.232	12.0832
25.5168	15.8656		14.08	22.24		14.08	21.152		12.2944	19.3536		15.7568	11.36		25.5168	14.3104		12.6336	25.7152		15.9296	10.272		14.8416	20.7872
17.0816	5.3824		8.0128	14.3872		8.0128	7.7184		6.2336	9.2224		11.7056	18.912		17.0816	16.96		12.0192	5.2032		16.9856	7.9104		11.808	30.304
15.5008	14.9376		10.688	20.3648		10.688	4.7744		14.112	17.472		6.5472	33.1648		15.5008	6.3168		5.9968	7.9872		14.1312	14.8352		135.68	25.7024
19.488	13.1712		6.3104	6.6112		6.3104	9.792		7.136	27.8784		13.056	11.616		19.488	12.32		20.9344	7.6608		23.5712	8.5504		19.3344	52.4224
21.4656	11.2704		7.5584	24.8		7.5584	15.904		13.3184	7.4624		18.112	16.3136		21.4656	17.0816		9.0368	14.1184		13.248	9.5488		37.2608	283.52
14.1568	53.216		17.8944	12.1408		17.8944	38.9248		17.056	14.144		12.4928	18.1888		14.1568	19.7824		6.688	11.5968		14.4576	5.0688		30.6624	79.296
5.8112	7.2192		18.624	59.9488		18.624	25.7088		6.7008	14.208		33.12	17.8816		5.8112	44.6976		15.104	62.0352		17.3376	17.9456		9.6384	18.24
5.408	13.3376		8.3392	21.8112		8.3392	27.9552		12.7872	32.7232		14.592	7.2256		5.408	5.7728		9.7856	5.792		15.7184	17.3888		11.712	39.0016
9.984	11.488		10.2464	21.2864		10.2464	22.976		5.952	292.32		11.8144	15.744		9.984	14.6432		8.2688	80.544		20	6.816		16.8896	206.547
20.7104	52.2432		15.392	6.0096		15.392	11.7696		9.0048	17.6512		14.7904	14.0672		20.7104	6.7264		5.7664	5.2096		18.8928	18.1248		6.2208	15.2896
11.904	7.6288		10.3296	13.3312		10.3296	13.7024		10.2528	6.1184		38.368	18.6048		11.904	42.0288		6.176	21.0176		7.2	15.6288		11.9488	99.968
14.2528	40.1984		7.6032	16.8256		7.6032	4.928		16.4224	21.9904		38.1632	11.9488		14.2528	43.8656		18.7392	11.2192		14.0032	14.6432		21.6576	16.1472
5.8048	15.4112		46.4384	36.16		46.4384	19.0272		29.0688	20.3328		10.4704	26.2656		5.8048	11.9872		12.9152	10.8544		24.7232	15.0656		4.7936	21.3312
17.6064	24.448		12.1344	16.5888		12.1344	21.7024		6.5088	9.9328		4.6528	25.6704		17.6064	25.7024		21.9392	103.334		133.459	5.44		16.224	352.55
2.272	41.8752		11.8784	3.904		11.8784	15.296		4.5952	16.224		45.8432	28.9856		2.272	16.2432		6.4256	39.392		70.8928	16.7552		7.1232	21.5296
18.336	25.5168		6.1952	9.4528		6.1952	9.824		10.336	8.8		15.0016	10.7136		18.336	16.1664		13.7216	12.5696		6.5152	7.3984		8.4672	23.0464
8.7616	25.888		11.9808	18.5664		11.9808	9.7152		7.2768	36.7744		24.9984	20.0192		8.7616	56.2816		21.0176	10.2656		31.1232	16.0448		28.3712	33.1392
14.304	15.3472		9.088	12.608		9.088	37.6192		17.8944	19.4944		17.8816	18.4256		14.304	64.1216		12.704	16.096		49.6768	11.9424		9.568	22.0352
12.0192	11.9424		11.1744	8.4608		11.1744	13.4208		6.1632	23.2576		12.4992	8.192		12.0192	12.3904		15.5392	29.3568		13.376	18.4128		16.1472	20.3968
16.576	17.9968		20.192	10.6944		20.192	5.7792		11.296	11.5456		13.5936	14.3232		16.576	7.3472		9.7664	9.2096		10.7648	15.8912		5.1584	21.1392
19.9424	45.7792		16.3136	4.7104		16.3136	7.904		13.952	17.3248		14.368	10.144		19.9424	14.592		8.6784	30.0992		13.0112	16.896		13.76	42.3616
4.896	11.4048		10.3168	16.704		10.3168	14.9312		15.6608	4.1344		33.6768	10.7072		4.896	37.7792		7.296	9.5616		14.4768	18.7456		24.1536	9.4976
10.1312	12.6784		4.6656	12.4032		4.6656	18.6432		12.6016	22.9376		21.8624	22.5984		10.1312	8.4416		5.7536	20.2752		26.2016	22.2848		14.8736	5.9456
24.032	20.0832		9.6512	8.6336		9.6512	14.816		7.1168	33.2352		3.7824	20.5248		24.032	10.1248		6.9696	21.3568		15.1104	13.1456		13.3888	7.232
5.3696	13.6128		15.0848	33.2608		15.0848	14.9952		9.3952	9.6704		32.576	23.2512		5.3696	12.3136		15.4624	23.584		13.0944	23.232		10.3552	27.4432
11.5904	15.6992		10.784	17.8816		10.784	8.1344		13.9776	12.1408		6.8032	22.6368		11.5904	9.2096		17.3824	82.944		14.4768	11.9296		11.5904	23.0464
9.2416	20.1728		9.0496	9.952		9.0496	15.3152		5.0368	11.7376		37.7088	18.2464		9.2416	30.5856		18.1632	34.4576		8.7744	19.2704		19.9232	10.5728
16.0576	4.6592		16.3904	7.7248		16.3904	18.848		5.4272	11.744		10.752	6.7456		16.0576	11.6416		14.4192	181.005		27.5456	25.8944		21.472	14.56
14.8352	15.1872		10.048	15.936		10.048	6.1888		8.3584	3.2576		20.5888	20.4032		14.8352	25.792		8.9024	6.368		20.6656	360.096		7.7376	144.755
33.7408	18.144		17.1712	16.4928		17.1712	7.4432		11.9872	19.8976		121.53	18.368		33.7408	10.4576		22.2208	20.7808		97.6448	19.0208		18.0224	35.968
22.8608	15.7696		11.872	14.3616		11.872	41.5808		14.4448	24.8128		22.1376	5.1904		22.8608	4.5952		14.5728	29.7984		13.2672	12.6144		37.312	6.368
23.5968	6.8416		13.9648	21.984		13.9648	13.4208		17.6704	128.07		24.3392	20.9088		23.5968	11.5904		12.8896	45.632		15.264	19.9616		9.4464	128.909
26.5152	6.144		13.8368	7.8208		13.8368	25.5872		10.3232	8.9088		127.622	16.1664		26.5152	7.712		8.928	96.2368		23.6864	18.048		6.4448	16.7872
13.2928	19.232		10.7968	9.8752		10.7968	14.7968		6.6304	29.3376		17.3568	26.3424		13.2928	4.4608		18.976	9.8688		29.7536	16.5312		38.1312	50.0672
35.8464	8.1152		11.5264	11.3856		11.5264	16.2048		9.0112	27.904		25.5744	4.9472		35.8464	15.8208		25.5232	36.096		10.8736	3.6096		17.7408	43.6224
18.0352	153.19		5.2992	11.2576		5.2992	11.7824		20.352	13.0816		17.0368	14.4064		18.0352	10.592		8.384	55.0912		18.5088	14.6304		12.9344	6.7968
5.4272	20.1408		5.632	16.3392		5.632	5.7536		7.4816	139.942		37.0048	17.5616		5.4272	11.5072		6.752	14.0224		23.3024	12.0832		17.4336	15.744
17.2224	23.8272		15.0208	13.568		15.0208	13.9136		5.3632	19.5776		25.4208	15.072		17.2224	11.2384		14.1376	7.0336		15.4624	9.8048		17.4464	28.4224
19.2448	10.7264		17.3184	22.7904		17.3184	11.2064		6.5408	20.8832		16.288	11.392		19.2448	20.6208		7.104	64.9408		23.7824	14.8032		6.5408	165.357
16.0704	24.5888		6.7712	20.128		6.7712	24.6464		8.9088	166.56		21.1712	27.0592		16.0704	99.424		7.7952	26.0352		18.1376	19.0464		4.9536	188.646
19.5968	24.9088		15.0784	20.736		15.0784	17.216		8.2368	23.136		38.3808	16.6336		19.5968	12.1408		18.6304	13.3184		9.696	13.9328		12.5504	52.7808
22.7264	10.6432		9.3952	16.928		9.3952	10.8416		2.8736	150.285		16.5184	15.552		22.7264	14.1888		11.8592	19.4944		112.794	10.1632		25.5488	26.6368
15.9424	11.3536		4.5056	7.5648		4.5056	23.168		9.2928	14.4128		21.7856	13.216		15.9424	6.56		9.696	183.91		11.2	13.3056		8.8448	10.624
24.256	10.2464		5.12	18.8672		5.12	24.0512		18.1376	8.9664		16.64	23.168		24.256	6.0736		12.2176	5.8176		23.1744	9.4336		23.7568	16.896
6.8928	15.1872		12.5056	14.6368		12.5056	10.2912		5.9712	15.936		18.4384	23.6416		6.8928	15.1872		9.6832	26.3744		8.6464	15.0272		20.3648	18.8352
16.8064	11.9104		16.1408	10.752		16.1408	45.4976		7.3408	18.7456		96.9344	37.536		16.8064	54.5984		5.8368	55.8848		26.8736	9.1904		16.288	51.5712
14.1504	9.568		16.768	16.6464		16.768	4.3904		7.3408	106.035		8.8768	17.6256		14.1504	12.3264		15.1168	16.0128		10.1632	5.3376		7.2128	122.445
16.192	24.6912		12.1984	6.656		12.1984	19.2064		9.9712	11.7504		12.0832	14.6432		16.192	3.6224		10.88	9.7216		16.5632	14.784		13.4848	78.2208
21.3184	17.8368		17.44	16.0576		17.44	16.7488		26.2784	11.5264		38.464	14.2208		21.3184	13.2608		5.2288	13.9264		18.8992	10.3616		16.2624	28.9344
8.0448	15.4624		12.2816	18.336		12.2816	31.2768		13.344	40.992		15.5712	23.6224		8.0448	15.168		16.0832	9.7536		18.8416	5.6192		11.0336	131.366
20.4544	13.4272		6.0544	4.3392		6.0544	11.5968		8.2304	276.371		11.3728	20.3648		20.4544	50.7328		6.8672	15.3024		10.3744	20.1856		17.28	52.992
12.992	18.8928		11.1616	6.7904		11.1616	23.8208		8.4864	25.344		11.2064	18.304		12.992	14.112		17.0368	8.4096		22.0544	15.9488		22.4256	126.739
9.2608	23.6608		20.8512	7.232		20.8512	8.3712		7.1808	5.984		16.3008	6.8992		9.2608	11.6608		20.4864	34.656		26.2976	14.0864		15.2192	6.9504
18.2848	29.3696		7.2192	17.0048		7.2192	15.104		5.7728	30.1376		21.8688	20.3456		18.2848	16.6144		5.4016	8.5376		15.9488	13.6384		7.0208	78.3232
20.0128	23.232		5.8368	14.9888		5.8368	15.1936		7.424	11.2576		14.4768	4.8256		20.0128	15.3216		15.7248	16.5952		23.1552	19.5456		5.76	25.8176
16.736	28.8768		6.3424	5.3504		6.3424	7.0976		6.304	11.9872		242.406	20.2176		16.736	11.2576		18.1504	241.005		5.0944	13.12		22.8544	18.9504
12.6464	13.8688		12.4224	19.0272		12.4224	11.968		6.176	6.5472		21.7728	8.1472		12.6464	46.88		15.8784	102.874		29.6576	13.4528		11.0272	31.7696
5.4336	34.3168		6.6176	21.4336		6.6176	13.6512		13.4208	11.5904		32.8064	36.8		5.4336	5.1136		14.3232	14.2976		5.152	22.0352		21.1136	27.776
6.4448	25.0176		33.5232	12.6784		33.5232	25.12		26.4	8.8896		18.0992	11.1296		6.4448	15.008		11.04	5.6448		25.1456	8.512		24.3008	98.8224
12.448	28.704		13.1648	19.552		13.1648	14.9568		4.8448	23.4112		5.1712	20.4928		12.448	16.064		11.5264	125.338		17.7216	13.3824		11.7312	25.1776
38.5984	33.4208		10.08	12.0768		10.08	7.9616		7.6416	10.5344		8.5248	16.128		38.5984	14.7328		16.9792	73.9328		16.1792	18.5344		25.0816	19.4368
17.056	13.5488		12.8512	7.8656		12.8512	16		14.1248	151.603		19.6928	16.5184		17.056	9.3376		17.9648	33.0176		2.1952	27.0528		3.9872	32.9728
11.2128	10.5536		26.1504	18.656		26.1504	18.8288		8.4224	6.1248		14.3616	17.7152		11.2128	12.3328		20.3968	33.6512		14.2272	12.672		13.3568	12.6336
13.856	20.224		6.0416	13.5552		6.0416	12.224		23.4688	95.7632		8.352	30.176		13.856	17.984		8.4288	12.0256		35.2896	14.4384		6.3936	16.8256
25.7088	34.624		8.5312	21.6832		8.5312	11.2192		7.52	151.526		21.8624	24.1024		25.7088	22.6112		9.1008	12.576		19.4944	22.016		125.888	17.4144
22.4256	106.445		13.5872	14.1568		13.5872	15.4304		7.7056	14.3744		113.28	18.7392		22.4256	11.3792		9.8432	43.6032		21.0496	19.0592		131.725	4.6464
10.7776	22.9568		8.2432	9.6064		8.2432	8.2432		23.3216	10.3296		387.091	22.2016		10.7776	20.8832		17.9648	11.2832		18.3936	4.9984		7.6032	163.418
2.7136	18.2528		14.976	4.9984		14.976	7.6736		7.68	7.9296		22.2848	17.3056		2.7136	13.9712		7.008	13.1776		34.3552	26.4448		23.7824	6.8224
21.2928	10.8352		14.1952	12.992		14.1952	10.656		14.5216	17.0624		9.2096	19.7824		21.2928	20.5824		10.7648	20.2944		21.4208	14.848		10.9952	19.7248
13.312	12.6144		28.9728	17.376		28.9728	9.952		13.7792	24.5888		130.246	42.0288		13.312	23.6096		17.2928	14.944		14.7584	17.3248		13.792	73.312
6.3552	45.7216		16.352	17.76		16.352	40.2304		7.488	19.9552		19.744	9.1072		6.3552	6.3744		6.9376	19.7888		9.3184	27.3792		5.9264	26.6432
26.6368	13.5936		10.8352	20.992		10.8352	8.5888		9.6128	12.6784		19.8912	16.768		26.6368	13.5424		8.1536	42.5216		13.664	8.512		4.5824	78.0608
31.0272	4.0192		8.4544	11.4688		8.4544	27.1424		5.1008	13.1008		29.5104	23.5712		31.0272	19.9616		10.8288	12.4224		14.8608	19.872		15.9616	9.3056
7.9104	11.328		5.408	17.2928		5.408	7.3856		5.2736	12.6784		16.8704	25.312		7.9104	17.7216		13.376	33.2992		22.592	14.2016		9.1008	7.808
14.432	15.1168		21.8048	8.2304		21.8048	7.0464		11.9808	11.1936		32.4224	39.6288		14.432	19.616		13.2608	9.5936		13.7792	16.2304		22.6496	23.6544
19.5264	22.144		29.4464	10.7264		29.4464	13.9648		7.0464	13.1136		6.0224	18.7264		19.5264	50.0032		6.8096	17.2864		16.7232	18.56		49.216	27.2512
23.7184	12.4096		11.648	8.9792		11.648	21.8048		10.3296	20.1152		12.7104	145.696		23.7184	61.1776		5.3184	29.6064		4.512	13.376		18.2016	12.9408
16.2368	24.8768		9.5232	13.92		9.5232	17.024		11.2192	11.0528		9.1264	5.4912		16.2368	18.1504		9.7024	24.0896		10.432	7.1552		27.4112	20.5888
11.0592	20.1152		10.4704	17.5616		10.4704	10.464		12.0832	9.0112		49.1968	133.44		11.0592	15.0272		11.8976	11.3984		17.4272	15.936		15.3088	23.6992
18.2528	12.1408		10.8096	11.6032		10.8096	13.4592		6.56	16.7296		19.456	20.96		18.2528	15.0272		7.872	16.5568		14.6112	5.5552		15.392	26.7136
8.3584	14.1888		12.5824	17.3376		12.5824	13.9136		9.6768	8.224		37.5296	12.928		8.3584	18.0032		6.4768	41.9584		15.104	20.6528		5.1584	157.997
12.4928	17.3952		6.1696	11.6352		6.1696	10.0032		5.0624	22.3424		166.982	30.8736		12.4928	20.512		12.6336	20.288		18.4	20.6144		4.8576	20.2176
22.2016	50.1696		10.8096	38.8672		10.8096	6.4		6.7008	20.1856		10.1184	6.2272		22.2016	40.0192		6.5152	210.848		32.2048	15.7312		12.5376	18.9504
20.4544	9.3376		10.1696	11.5776		10.1696	16.4864		9.2032	26.304		10.0416	21.4016		20.4544	11.2768		8.512	12.512		191.514	14.016		45.5296	6.9056
6.944	14.72		13.6832	7.808		13.6832	6.464		6.6496	15.3024		147.379	24.3136		6.944	6.816		6.6432	13.952		19.7184	5.76		24.6976	17.7792
13.2224	12.4736		13.9968	20.2432		13.9968	10.0224		5.344	105.286		23.5328	15.0464		13.2224	9.952		10.6752	7.3088		26.1824	11.1936		5.9776	37.9968
8.2944	13.9456		14.1184	17.3632		14.1184	22.4448		8.8512	16.2112		22.9504	5.7472		8.2944	15.2256		12.2816	15.4112		25.3056	14.9312		52.352	25.024
17.3632	18.8288		11.8976	15.1616		11.8976	14.9888		15.2256	6.3168		14.5536	43.7888		17.3632	8.3712		23.6224	40.2368		12.9472	12.8896		8.6144	29.2992
24.0832	11.616		8.384	9.7984		8.384	10.944		15.4112	10.9312		24.288	8.4224		24.0832	12.4288		10.4896	20.1024		15.0144	15.8464		13.856	22.592
16.4416	20.2112		22.8992	10.0224		22.8992	22.7904		4.96	4.6208		36.0192	34.4384		16.4416	22.432		12.5184	18.0608		24.6272	15.5904		14.816	6.6944
11.7376	10.528		13.4656	12.0448		13.4656	16.9344		8.224	7.264		9.4016	14.368		11.7376	12.6848		15.4944	10.2016		15.808	6.24		10.1056	20.4224
4.9088	10.1248		7.8464	9.824		7.8464	21.1008		5.1072	11.5264		132.819	20.3776		4.9088	6.8992		17.088	97.2992		108.819	16.9152		7.456	20.8832
8.7424	27.3216		7.1296	15.1616		7.1296	13.9712		11.36	14.0864		23.9168	20.4992		8.7424	29.856		10.3616	6.8096		7.4752	16.6016		10.4192	59.8912
15.8208	15.2896		4.5568	78.0352		4.5568	6.6304		12.3328	19.6544		17.1904	26.0864		15.8208	12.5184		11.3536	17.3504		18.6368	11.7248		14.3936	97.6128
12.3712	28.3072		14.6432	22.1952		14.6432	29.3824		14.1312	4.1984		25.8496	7.0272		12.3712	28.1856		9.5168	56.2432		12.832	16.3072		3.904	31.8272
15.6032	19.8912		36.3008	65.7856		36.3008	26.656		11.264	25.1264		25.4976	14.0672		15.6032	26.8608		12	11.7824		15.3152	13.92		5.0112	129.498
22.2464	14.6112		27.3792	32.576		27.3792	19.3344		9.4528	9.9008		15.5072	9.6576		22.2464	47.5648		7.904	9.7216		45.4848	14.6688		5.5552	16.2048
16.8256	16.5696		10.8352	36.128		10.8352	22.2016		9.3952	14.88		208.608	5.2032		16.8256	13.1712		16.7552	35.3856		16.6912	23.1936		6.8992	115.776
21.0432	32.3712		15.84	7.776		15.84	10.368		17.6192	17.1712		39.7632	14.2592		21.0432	15.488		9.8304	12.8064		6.752	10.2784		11.8464	62.6368
12.6976	34.0544		14.6944	21.28		14.6944	15.3728		20.256	13.1968		29.2416	10.9376		12.6976	12.6592		5.0944	34.5984		25.088	5.76		4.6336	160.051
8.4928	80.224		10.048	10.0928		10.048	5.6256		17.1584	122.08		57.0752	18.4256		8.4928	31.7312		22.7776	6.8544		44.8256	18.688		5.6832	28.5376
16.3264	24.8768		14.4	26.6368		14.4	5.344		9.9648	24.0576		9.3632	19.3472		16.3264	15.9808		5.8304	44.3008		17.664	34.1248		27.8336	40.7168
21.6704	8.5952		13.3696	9.7216		13.3696	5.6768		8.2112	3.4496		102.95	15.7184		21.6704	15.104		12.3648	491.59		18.9824	11.7888		12.6784	58.4192
31.936	11.1808		5.4336	19.7696		5.4336	22.6176		10.2976	30.3104		7.3984	17.408		31.936	17.3504		9.792	7.4176		13.3952	5.8176		8.288	114.688
6.2848	31.2128		15.3216	38.0608		15.3216	13.7024		7.2256	23.1936		25.504	18.144		6.2848	13.4976		14.4384	9.5744		16.512	6.7584		4.8128	50.2464
26.2848	27.0976		7.7504	9.2416		7.7504	9.472		12.9024	8.416		10.88	8.7616		26.2848	18.048		22.0352	13.1264		25.4208	13.4528		23.1744	63.456
19.0016	29.9776		11.7312	21.1008		11.7312	30.432		11.3792	10.1888		10.24	17.4784		19.0016	40.9088		9.1136	22.3744		26.1888	24.5568		21.1776	70.8992
23.616	45.9392		12.9024	17.8048		12.9024	8.6912		14.9248	15.552		20.5888	8.0768		23.616	12.0128		10.7264	23.616		11.9744	17.1712		8.4608	28.5632
13.7216	6.88		4.2304	19.8912		4.2304	27.4816		5.7536	12.4864		15.6736	31.0656		13.7216	39.296		11.3472	13.6128		26.24	7.7696		9.5424	123.75
16.5696	15.2064		16.8192	5.4208		16.8192	17.9136		8.3712	20.5376		13.0496	19.5008		16.5696	39.8848		10.688	16.0832		17.1264	20.5696		34.8288	124.71
18.2848	8.9664		5.824	10.8032		5.824	11.9808		7.1232	8.9344		127.078	17.9648		18.2848	28.9088		24.256	7.616		15.0912	14.1312		40.0448	28.608
11.6864	23.4304		16.3392	24.064		16.3392	17.12		9.376	13.408		8.448	17.1712		11.6864	13.8176		12.704	6.048		17.3952	19.328		4.4608	15.2192
4.0704	7.2064		9.6832	23.4176		9.6832	18.592		5.2288	11.3472		28.352	10.3808		4.0704	13.4208		15.3472	25.024		15.68	10.3936		12.8896	135.2
29.6448	23.072		6.3808	5.568		6.3808	31.7888		17.9392	26.7904		14.4896	8.1344		29.6448	24.5824		17.344	17.28		17.3568	16.9664		6.752	29.7088
17.9328	17.472		20.1088	14.7904		20.1088	16.6336		11.712	34.6688		22.1696	6.6688		17.9328	14.592		22.2976	11.8144		12.6784	20.0256		24.3712	17.6256
9.1776	13.9328		7.1104	7.3408		7.1104	12.1216		7.0208	8.5376		16.3264	18.4064		9.1776	17.1776		10.1568	9.4784		12.3136	18.2208		4.3392	139.347
14.144	22.5344		19.0528	24.6784		19.0528	12.8064		17.7344	13.3504		42.3168	20.7872		14.144	29.4208		8.0896	78.816		38.0928	23.2576		6.1696	6.5024
13.8816	11.968		15.9744	18.7776		15.9744	11.5904		4.5312	16.9536		13.248	5.6		13.8816	15.9936		17.4208	18.9504		34.3488	6.1888		16.0064	26.08
21.9136	22.144		7.4688	4.704		7.4688	6.08		19.3792	11.9872		16.8576	13.4208		21.9136	11.0784		6.1824	65.7728		23.36	25.4528		18.6624	197.216
11.8464	42.6688		7.9168	65.2864		7.9168	31.5968		5.7984	50.8608		7.3024	18.2592		11.8464	8.8704		9.7664	29.6384		34.9696	19.4112		8.512	140.736
6.4256	13.1264		16.512	11.168		16.512	12.352		5.8944	123.712		11.04	15.4432		6.4256	37.8176		10.2464	95.6032		32.5696	15.3408		6.2976	43.0336
25.2672	10.784		41.3184	12.2624		41.3184	11.4624		13.536	33.1584		49.2864	12.9344		25.2672	141.914		7.8784	12.3136		11.4688	3.8848		14.56	149.581
21.3376	30.2784		14.4128	21.76		14.4128	13.4912		11.9296	16.2624		16.9536	11.5392		21.3376	81.3184		21.1456	31.9296		17.184	15.5392		18.3872	7.2
14.2272	28.576		11.7568	27.3024		11.7568	25.76		9.7856	136.883		12.6784	24.1728		14.2272	13.6384		14.8032	27.5584		26.0992	20.4224		9.8944	61.1264
7.9232	8.6464		9.6832	5.2928		9.6832	20.5824		12.5696	181.325		18.912	15.0336		7.9232	14.0224		23.4432	16.5184		24.1536	15.9168		12.5568	146.106
15.1872	22.9824		23.4112	44.4992		23.4112	122.88		15.4752	16.5056		55.5584	7.392		15.1872	27.8656		5.8432	8.9088		14.432	8.4032		31.5328	20.608
13.3824	16.6912		24.7232	29.0112		24.7232	14.0864		13.7728	123.283		10.5664	17.9968		13.3824	22.8992		6.3936	20.9024		11.7696	10.752		13.9264	57.1584
21.9392	2.8352		62.2912	21.2224		62.2912	16.4032		6.5984	7.8144		18.176	13.7984		21.9392	12.5632		5.8752	103.219		22.432	16.192		15.5968	54.5344
17.12	25.9392		11.0016	17.5616		11.0016	6.2976		4.544	7.7504		123.078	9.3632		17.12	31.1936		6.4128	7.4624		13.568	13.568		5.5872	29.5488
13.9712	14.7264		14.0544	12.8192		14.0544	18.1248		16.1664	9.4848		9.2224	7.456		13.9712	6.4		9.856	37.8752		19.9424	10.336		16.0704	109.798
11.5392	14.3296		20.128	13.6768		20.128	14.2528		23.5264	22.112		24.384	46.6112		11.5392	47.136		10.1056	16.3776		29.6384	14.8096		12.0576	95.8336
11.4624	14.9184		9.4208	21.4144		9.4208	14.0032		7.616	6.4512		9.5168	28.704		11.4624	208.288		16.8896	12.1792		14.6752	24.1728		17.824	16.8256
16.3776	12.5632		7.3984	8.9024		7.3984	13.6		23.4112	5.952		7.6288	11.2256		16.3776	13.5872		9.536	16.4096		9.7024	12.6272		21.4592	37.3824
21.472	19.5648		16.5184	14.4832		16.5184	18.6432		29.8432	31.5968		24.9984	20.9472		21.472	13.5104		6.0352	10.7776		18.9312	12.2752		17.0496	26.6688
18.2016	13.0624		3.8272	11.3024		3.8272	12.6464		5.76	16.9344		12.0064	13.9776		18.2016	15.328		5.4528	23.9616		18.3232	4.4608		10.2528	15.6544
15.5456	6.2016		12.2048	13.2032		12.2048	12.704		5.9008	7.4624		12.128	8.1344		15.5456	9.3184		14.944	15.6352		15.328	8.6272		5.184	23.5072
7.232	13.8624		7.0784	7.968		7.0784	14.1824		22.4128	9.152		25.8752	17.5744		7.232	9.2544		19.8528	9.4144		95.04	7.04		8.2048	18.5472
18.5344	30.0928		18.816	19.3408		18.816	23.2512		7.8784	7.072		38.5536	24.704		18.5344	6.4064		6.5664	15.7248		17.3312	12.1408		11.1232	78.656
23.7952	19.9808		5.9328	14.4704		5.9328	10.432		12.8192	14.2848		17.6768	6.3488		23.7952	12.1984		16.2368	32.128		13.088	7.136		15.808	27.8528
6.8672	20.3328		8.4672	21.1584		8.4672	5.3312		5.1328	9.472		120.013	23.3536		6.8672	40.4736		11.7312	6.3616		24.2432	19.1616		10.88	32.3712
17.7024	51.5456		30.1632	6.6112		30.1632	67.5904		12.9856	22.6368		30.5152	110.906		17.7024	8.992		16.6784	31.9936		15.8592	13.5168		4.8704	6.6048
[truncated: 23,002 more rows]

## Sheet: figure3a
mild				moderate				severe				control
patient	date	ratio		patient	date	ratio		patient	date	ratio		date	ratio
15	20201116	0.0126496		16	20201116	0.0237809		17	20201127	0.153208		20201112	0.00555166
28	20201130	0.0191799		26	20201126	0.0145369		23	20201127	0.130967		20201113	0.00585088
29	20201130	0.0226736		22	20201127	0.0920868		36	20201210	0.089499		20201116	0.0196552
37	20201211	0.00728408		24	20201204	0.0612515		35	20201218	0.185124		20201118	0.00476133
44	20201218	0.0177328		32	20201204	0.106788		40	20201224	0.196056		20201119	0.00664319
13	20201112	0.0297297		19	20201204	0.128096		61	20210104	0.123533		20201120	0.000560112
51	20201225	0.0468944		30	20201204	0.0548771		67	20210106	0.028474		20201124	0.00756181
55	20201228	0.0153045		34	20201211	0.0152879		74	20210115	0.0385078		20201125	0.0106413
57	20201228	0.0127003		38	20201214	0.0133114		83	20210215	0.124985		20201126	0.00460092
64	20210104	0.0440514		39	20201214	0.0232214		89	20210121	0.0362339		20201127	0.006241
69	20210106	0.0489098		41	20201221	0.0688262		106	20210128	0.243168		20201130	0.00412017
70	20210106	0.0192408		33	20201209	0.0129751		49	20201223	0.140338		20201202	0.0132016
71	20210106	0.024821		14	20201113	0.0206392		20	20201127	0.0936312		20201203	0.00452054
104	20210125	0.00868417		18	20201124	0.055395		53	20210104	0.130274		20201204	0.00120036
109	20210129	0.0663759		46	20201224	0.0822028		95	20210126	0.0819336		20201209	0.0025601
110	20210201	0.027467		47	20201225	0.0669853		105	20210209	0.115027		20201210	0.0128815
111	20210201	0.0316076		54	20201228	0.0100889		114	20210210	0.0720438		20201211	0.00240029
78	20210112	0.0100116		56	20201228	0.0161614		6	20201112	0.00815285		20201214	0.0025202
125	20210225	0.0302046		59	20201230	0.0163501		9	20201124	0.0421		20201218	0.0107634
126	20210221	0.013051		52	20210104	0.103195						20201221	0.00256842
131	20210302	0.0170687		58	20210104	0.022947						20201223	0.0206157
133	20210301	0.0226696		60	20210104	0.0693637						20201224	0.0217696
11	20201116	0.0382718		65	20210105	0.0223042						20201225	0.0284891
				68	20210105	0.0206462						20201228	0.0187002
				75	20210108	0.0172517						20201230	0.00760487
				76	20210108	0.0342894						20210104	0.012934
				72	20210112	0.130554						20210105	0.00384031
				79	20210112	0.0103006						20210106	0.0036416
				81	20210112	0.0340987						20210107	0.00164013
				80	20210114	0.0245182						20210108	0.00344083
				84	20210114	0.0204867						20210112	0.0044809
				85	20210114	0.0096481						20210113	0.00976742
				77	20210115	0.0581395						20210114	0.00404113
				86	20210115	0.0456422						20210115	0.00356043
				88	20210118	0.0170532						20210118	0.0052025
				91	20210118	0.0106528						20210119	0.0129699
				94	20210118	0.0250621						20210120	0.00424187
				82	20210119	0.0371262						20210121	0.00280011
				100	20210122	0.076033						20210122	0.00332
				90	20210122	0.173668						20210125	0.00516144
				98	20210122	0.0596997						20210126	0.0110079
				101	20210125	0.0165044						20210128	0.00646
				107	20210129	0.0240867						20210129	0.00676
				63	20210104	0.00576184						20210201	0.0128872
				115	20210204	0.00396095						20210202	0.0110858
				99	20210204	0.0828928						20210204	0.000840269
				113	20210208	0.0340572						20210205	0.00932149
				93	20210119	0.0301147						20210208	0.00348042
				73	20210115	0.0163337						20210209	0.00956383
				119	20210208	0.146524						20210210	0.00196031
				116	20210205	0.0204401						20210215	0.00960038
				103	20210129	0.0578324						20210216	0.0129657
				102	20210128	0.0198991						20210217	0.00312013
				50	20201225	0.0842202						20210218	0.000440053
				92	20210202	0.0208024						20210219	0.004
				108	20210205	0.116691						20210221	0.00228009
				117	20210209	0.117971						20210224	0.012521
				118	20210208	0.0356824						20210225	0.00916037
				120	20210215	0.0369969						20210226	0.0120005
				122	20210215	0.0355065						20210301	0.00712057
				124	20210224	0.0545949						20210302	0.0024
				127	20210225	0.0371457						20210303	0.00680245
				128	20210225	0.0906278						20210304	0.00524
				129	20210226	0.04313						20210305	0.0032
				130	20210225	0.0568842						20210308	0.0082023
				62	20210104	0.0447833						20210311	0.0041605
				10	20201113	0.0258284						20210315	0.0163265
				12	20201113	0.0180063

## Sheet: figure3b
mild				moderate				severe				control
patient	date	ratio		patient	date	ratio		patient	date	ratio		date	ratio
11	20201113	0.00855385		10	20201113	0.0258284		6	20201112	0.00815285		20201112	0.00555166
13	20201112	0.0297297		12	20201113	0.0180063		9	20201113	0.0191557		20201113	0.00585088
15	20201113	0.00335184		14	20201112	0.0107538		17	20201116	0.0138739		20201116	0.0196552
28	20201130	0.0191799		16	20201116	0.0237809		23	20201125	0.0308451		20201118	0.00476133
29	20201130	0.0226736		18	20201116	0.0311649		35	20201209	0.0709183		20201119	0.00664319
37	20201211	0.00728408		19	20201124	0.0519042		36	20201210	0.089499		20201120	0.000560112
44	20201218	0.0177328		22	20201125	0.0340136		40	20201218	0.0502507		20201124	0.00756181
51	20201225	0.0468944		24	20201126	0.0142114		49	20201223	0.140338		20201125	0.0106413
55	20201228	0.0153045		26	20201126	0.0145369		61	20210104	0.123533		20201126	0.00460092
57	20201228	0.0127003		30	20201202	0.0230584		67	20210105	0.0281216		20201127	0.006241
64	20210104	0.0440514		32	20201204	0.106788		74	20210108	0.0359346		20201130	0.00412017
69	20210106	0.0489098		33	20201209	0.0129751		89	20210118	0.0219384		20201202	0.0132016
70	20210106	0.0192408		34	20201209	0.0151236		106	20210126	0.0387541		20201203	0.00452054
71	20210106	0.024821		38	20201214	0.0133114		114	20210204	0.031533		20201204	0.00120036
78	20210112	0.0100116		39	20201214	0.0232214		105	20210128	0.0103254		20201209	0.0025601
104	20210125	0.00868417		41	20201221	0.0688262		95	20210120	0.00960461		20201210	0.0128815
109	20210129	0.0663759		46	20201221	0.0273742		53	20201230	0.0146547		20201211	0.00240029
110	20210129	0.0196463		47	20201223	0.0667446		20	20201124	0.0781982		20201214	0.0025202
111	20210201	0.031641		50	20201225	0.0842202		83	20210113	0.0539473		20201218	0.0107634
125	20210222	0.0104233		52	20201228	0.0220247						20201221	0.00256842
126	20210222	0.013051		54	20201228	0.0100889						20201223	0.0206157
131	20210224	0.0101624		56	20201228	0.0161614						20201224	0.0217696
133	20210301	0.0226696		58	20201230	0.0207422						20201225	0.0284891
				59	20201230	0.0163501						20201228	0.0187002
				60	20210104	0.0693637						20201230	0.00760487
				62	20210104	0.0447833						20210104	0.012934
				63	20210104	0.00576184						20210105	0.00384031
				65	20210105	0.0223042						20210106	0.0036416
				68	20210105	0.0206462						20210107	0.00164013
				72	20210107	0.0839006						20210108	0.00344083
				73	20210107	0.00372119						20210112	0.0044809
				75	20210108	0.0172517						20210113	0.00976742
				76	20210108	0.0342894						20210114	0.00404113
				77	20210112	0.0365534						20210115	0.00356043
				79	20210112	0.0103006						20210118	0.0052025
				80	20210112	0.0122987						20210119	0.0129699
				81	20210112	0.0340987						20210120	0.00424187
				82	20210114	0.0291173						20210121	0.00280011
				84	20210114	0.0204867						20210122	0.00332
				85	20210114	0.0096481						20210125	0.00516144
				86	20210114	0.0314166						20210126	0.0110079
				88	20210118	0.0170532						20210128	0.00646
				90	20210118	0.0174356						20210129	0.00676
				91	20210118	0.0106528						20210201	0.0128872
				92	20210118	0.00744387						20210202	0.0110858
				93	20210118	0.0169193						20210204	0.000840269
				94	20210118	0.0250621						20210205	0.00932149
				98	20210121	0.0357243						20210208	0.00348042
				99	20210204	0.0828928						20210209	0.00956383
				100	20210122	0.076033						20210210	0.00196031
				101	20210125	0.0165044						20210215	0.00960038
				102	20210125	0.0101742						20210216	0.0129657
				103	20210125	0.0388793						20210217	0.00312013
				107	20210129	0.0240867						20210218	0.000440053
				108	20210129	0.016842						20210219	0.004
				113	20210204	0.0205998						20210221	0.00228009
				115	20210204	0.00396095						20210224	0.012521
				116	20210205	0.0204401						20210225	0.00916037
				117	20210208	0.0591802						20210226	0.0120005
				118	20210208	0.0356824						20210301	0.00712057
				119	20210208	0.146524						20210302	0.0024
				120	20210210	0.0127532						20210303	0.00680245
				122	20210215	0.0355065						20210304	0.00524
				124	20210218	0.0123689						20210305	0.0032
				127	20210222	0.0123422						20210308	0.0082023
				128	20210222	0.0193039						20210311	0.0041605
				129	20210224	0.0324493						20210315	0.0163265
				130	20210224	0.0229383

## Sheet: figure3c
non-survivor information is on highestratio day
Control	Survivors	Non-survivors	index
0.0056			con
0.0059			con
0.0197			con
0.0048			con
0.0066			con
0.0006			con
0.0076			con
0.0106			con
0.0046			con
0.0062			con
0.0041			con
0.0132			con
0.0045			con
0.0012			con
0.0026			con
0.0129			con
0.0024			con
0.0025			con
0.0108			con
0.0026			con
0.0206			con
0.0218			con
0.0285			con
0.0187			con
0.0076			con
0.0129			con
0.0038			con
0.0036			con
0.0016			con
0.0034			con
0.0045			con
0.0098			con
0.004			con
0.0036			con
0.0052			con
0.013			con
0.0042			con
0.0028			con
0.0033			con
0.0052			con
0.011			con
0.0065			con
0.0068			con
0.0129			con
0.0111			con
0.0008			con
0.0093			con
0.0035			con
0.0096			con
0.002			con
0.0096			con
0.013			con
0.0031			con
0.0004			con
0.004			con
0.0023			con
0.0125			con
0.0092			con
0.012			con
0.0071			con
0.0024			con
0.0068			con
0.0052			con
0.0032			con
0.0082			con
0.0042			con
0.0163			con
	0.0126		survivor
	0.0082		thrombosis
	0.0421		survivor
	0.0258		survivor
	0.0383		survivor
	0.018		survivor
	0.0297		survivor
	0.0206		survivor
	0.0238		survivor
	0.1532		thrombosis
	0.0554		survivor
	0.1281		survivor
	0.0921		survivor
	0.131		survivor
	0.0613		survivor
	0.0145		survivor
	0.0192		survivor
	0.0227		survivor
	0.0549		survivor
	0.1068		survivor
	0.013		survivor
	0.0153		survivor
	0.1851		survivor
	0.0895		survivor
	0.0073		survivor
	0.0133		survivor
	0.0232		survivor
	0.1961		survivor
	0.0688		survivor
	0.0177		survivor
	0.0822		survivor
	0.067		survivor
	0.1403		survivor
	0.0842		survivor
	0.0469		survivor
	0.1032		survivor
	0.0101		survivor
	0.0153		survivor
	0.0162		survivor
	0.0127		survivor
	0.0229		survivor
	0.0164		survivor
	0.0694		survivor
	0.1235		survivor
	0.0448		survivor
	0.0058		survivor
	0.0441		survivor
	0.0223		survivor
	0.0285		survivor
	0.0206		survivor
	0.0489		survivor
	0.0192		survivor
	0.0248		survivor
	0.1306		survivor
	0.0163		survivor
	0.0385		survivor
	0.0173		survivor
	0.0343		survivor
	0.0581		survivor
	0.01		survivor
	0.0103		survivor
	0.0245		survivor
	0.0341		survivor
	0.0371		survivor
	0.125		thrombosis
	0.0205		survivor
	0.0096		survivor
	0.0456		survivor
	0.0171		survivor
	0.0362		thrombosis
	0.1737		survivor
	0.0107		survivor
	0.0301		survivor
	0.0251		survivor
	0.0597		survivor
	0.0829		survivor
	0.076		survivor
	0.0165		survivor
	0.0199		survivor
	0.0578		survivor
	0.0087		survivor
	0.2432		survivor
	0.0241		survivor
	0.0664		survivor
	0.0275		survivor
	0.0316		survivor
	0.0341		survivor
	0.004		survivor
	0.0204		survivor
	0.1465		survivor
	0.037		survivor
	0.0355		survivor
	0.0546		survivor
	0.0302		survivor
	0.0131		survivor
	0.0371		survivor
	0.0431		survivor
	0.0171		survivor
	0.0227		survivor
		0.0936	non-survivor
		0.1303	non-survivor
		0.0208	non-survivor
		0.0819	thrombosis
		0.115	non-survivor
		0.1167	thrombosis
		0.072	non-survivor
		0.0357	non-survivor
		0.118	non-survivor
		0.0906	non-survivor
		0.0569	non-survivor

## Sheet: figure3d
Calculation for figure 3d (control vs covid-19)
False positive rate	True positive rate	AUC parts	AUC
1	1	0.0149254	0.947626
0.985075	1	0.0149254
0.970149	1	0.0149254
0.955224	1	0.0149254
0.940299	1	0.0149254
0.925373	1	0.0149254
0.910448	1	0.0149254
0.895522	1	0.0149254
0.880597	1	0.0149254
0.865672	1	0.0149254
0.850746	1	0.0149254
0.835821	1	0.0149254
0.820896	1	0.0149254
0.80597	1	0.0149254
0.791045	1	0.0149254
0.776119	1	0.0149254
0.761194	1	0.0149254
0.746269	1	0.0149254
0.731343	1	0.0149254
0.716418	1	0.0149254
0.701493	1	0.0149254
0.686567	1	0
0.686567	0.990909	0.0147897
0.671642	0.990909	0.0147897
0.656716	0.990909	0.0147897
0.641791	0.990909	0.0147897
0.626866	0.990909	0.0147897
0.61194	0.990909	0.0147897
0.597015	0.990909	0.0147897
0.58209	0.990909	0.0147897
0.567164	0.990909	0.0147897
0.552239	0.990909	0.0147897
0.537313	0.990909	0.0147897
0.522388	0.990909	0.0147897
0.507463	0.990909	0.0147897
0.492537	0.990909	0
0.492537	0.981818	0.014654
0.477612	0.981818	0.014654
0.462687	0.981818	0.014654
0.447761	0.981818	0.014654
0.432836	0.981818	0.014654
0.41791	0.981818	0.014654
0.402985	0.981818	0.014654
0.38806	0.981818	0
0.38806	0.972727	0.0145183
0.373134	0.972727	0.0145183
0.358209	0.972727	0
0.358209	0.963636	0.0143826
0.343284	0.963636	0
0.343284	0.954545	0.0142469
0.328358	0.954545	0.0142469
0.313433	0.954545	0.0142469
0.298507	0.954545	0.0142469
0.283582	0.954545	0
0.283582	0.945455	0.0141113
0.268657	0.945455	0
0.268657	0.936364	0
0.268657	0.927273	0
0.268657	0.918182	0.0137042
0.253731	0.918182	0
0.253731	0.909091	0.0135685
0.238806	0.909091	0.0135685
0.223881	0.909091	0.0135685
0.208955	0.909091	0.0135685
0.19403	0.909091	0.0135685
0.179104	0.909091	0
0.179104	0.9	0
0.179104	0.890909	0.0132972
0.164179	0.890909	0.0132972
0.149254	0.890909	0.0132972
0.134328	0.890909	0.0132972
0.119403	0.890909	0.0132972
0.104478	0.890909	0
0.104478	0.881818	0
0.104478	0.872727	0.0130258
0.0895522	0.872727	0
0.0895522	0.863636	0
0.0895522	0.854545	0
0.0895522	0.845455	0
0.0895522	0.836364	0
0.0895522	0.827273	0.0123474
0.0746269	0.827273	0
0.0746269	0.818182	0
0.0746269	0.809091	0
0.0746269	0.8	0
0.0746269	0.790909	0
0.0746269	0.781818	0
0.0746269	0.772727	0
0.0746269	0.763636	0
0.0746269	0.754545	0.0112619
0.0597015	0.754545	0
0.0597015	0.745455	0
0.0597015	0.736364	0.0109905
0.0447761	0.736364	0
0.0447761	0.727273	0
0.0447761	0.718182	0
0.0447761	0.709091	0.0105834
0.0298507	0.709091	0
0.0298507	0.7	0
0.0298507	0.690909	0
0.0298507	0.681818	0.0101764
0.0149254	0.681818	0
0.0149254	0.672727	0
0.0149254	0.663636	0
0.0149254	0.654545	0
0.0149254	0.645455	0
0.0149254	0.636364	0
0.0149254	0.627273	0
0.0149254	0.618182	0
0.0149254	0.609091	0
0.0149254	0.6	0
0.0149254	0.590909	0
0.0149254	0.581818	0
0.0149254	0.572727	0
0.0149254	0.563636	0.00841248
0	0.563636	0
0	0.554545	0
0	0.545455	0
0	0.536364	0
0	0.527273	0
0	0.518182	0
0	0.509091	0
0	0.5	0
0	0.490909	0
0	0.481818	0
0	0.472727	0
0	0.463636	0
0	0.454545	0
0	0.445455	0
0	0.436364	0
0	0.427273	0
0	0.418182	0
0	0.409091	0
0	0.4	0
0	0.390909	0
0	0.381818	0
0	0.372727	0
0	0.363636	0
0	0.354545	0
0	0.345455	0
0	0.336364	0
0	0.327273	0
0	0.318182	0
0	0.309091	0
0	0.3	0
0	0.290909	0
0	0.281818	0
0	0.272727	0
0	0.263636	0
0	0.254545	0
0	0.245455	0
0	0.236364	0
0	0.227273	0
0	0.218182	0
0	0.209091	0
0	0.2	0
0	0.190909	0
0	0.181818	0
0	0.172727	0
0	0.163636	0
0	0.154545	0
0	0.145455	0
0	0.136364	0
0	0.127273	0
0	0.118182	0
0	0.109091	0
0	0.1	0
0	0.0909091	0
0	0.0818182	0
0	0.0727273	0
0	0.0636364	0
0	0.0545455	0
0	0.0454545	0
0	0.0363636	0
0	0.0272727	0
0	0.0181818	0
0	0.00909091	0
0	0	0

## Sheet: figure3e
Calculation for figure 3e (control vs covid-19)
False positive rate	True positive rate	AUC parts	AUC
1	1	0.0149254	0.902985
0.985075	1	0.0149254
0.970149	1	0.0149254
0.955224	1	0.0149254
0.940299	1	0.0149254
0.925373	1	0.0149254
0.910448	1	0.0149254
0.895522	1	0.0149254
0.880597	1	0.0149254
0.865672	1	0.0149254
0.850746	1	0.0149254
0.835821	1	0.0149254
0.820896	1	0.0149254
0.80597	1	0.0149254
0.791045	1	0.0149254
0.776119	1	0.0149254
0.761194	1	0
0.761194	0.990909	0.0147897
0.746269	0.990909	0.0147897
0.731343	0.990909	0.0147897
0.716418	0.990909	0.0147897
0.701493	0.990909	0
0.701493	0.981818	0.014654
0.686567	0.981818	0
0.686567	0.972727	0.0145183
0.671642	0.972727	0.0145183
0.656716	0.972727	0.0145183
0.641791	0.972727	0.0145183
0.626866	0.972727	0.0145183
0.61194	0.972727	0.0145183
0.597015	0.972727	0.0145183
0.58209	0.972727	0.0145183
0.567164	0.972727	0.0145183
0.552239	0.972727	0.0145183
0.537313	0.972727	0.0145183
0.522388	0.972727	0.0145183
0.507463	0.972727	0.0145183
0.492537	0.972727	0
0.492537	0.963636	0.0143826
0.477612	0.963636	0.0143826
0.462687	0.963636	0.0143826
0.447761	0.963636	0.0143826
0.432836	0.963636	0.0143826
0.41791	0.963636	0.0143826
0.402985	0.963636	0.0143826
0.38806	0.963636	0
0.38806	0.954545	0
0.38806	0.945455	0.0141113
0.373134	0.945455	0.0141113
0.358209	0.945455	0
0.358209	0.936364	0.0139756
0.343284	0.936364	0
0.343284	0.927273	0
0.343284	0.918182	0.0137042
0.328358	0.918182	0.0137042
0.313433	0.918182	0.0137042
0.298507	0.918182	0.0137042
0.283582	0.918182	0
0.283582	0.909091	0
0.283582	0.9	0.0134328
0.268657	0.9	0
0.268657	0.890909	0
0.268657	0.881818	0
0.268657	0.872727	0
0.268657	0.863636	0
0.268657	0.854545	0
0.268657	0.845455	0
0.268657	0.836364	0.012483
0.253731	0.836364	0
0.253731	0.827273	0
0.253731	0.818182	0.0122117
0.238806	0.818182	0.0122117
0.223881	0.818182	0.0122117
0.208955	0.818182	0.0122117
0.19403	0.818182	0
0.19403	0.809091	0
0.19403	0.8	0
0.19403	0.790909	0.0118046
0.179104	0.790909	0
0.179104	0.781818	0
0.179104	0.772727	0.0115332
0.164179	0.772727	0.0115332
0.149254	0.772727	0.0115332
0.134328	0.772727	0.0115332
0.119403	0.772727	0.0115332
0.104478	0.772727	0
0.104478	0.763636	0
0.104478	0.754545	0.0112619
0.0895522	0.754545	0
0.0895522	0.745455	0
0.0895522	0.736364	0
0.0895522	0.727273	0
0.0895522	0.718182	0
0.0895522	0.709091	0
0.0895522	0.7	0
0.0895522	0.690909	0
0.0895522	0.681818	0.0101764
0.0746269	0.681818	0
0.0746269	0.672727	0
0.0746269	0.663636	0
0.0746269	0.654545	0
0.0746269	0.645455	0
0.0746269	0.636364	0
0.0746269	0.627273	0
0.0746269	0.618182	0
0.0746269	0.609091	0
0.0746269	0.6	0.00895522
0.0597015	0.6	0
0.0597015	0.590909	0
0.0597015	0.581818	0
0.0597015	0.572727	0
0.0597015	0.563636	0
0.0597015	0.554545	0.0082768
0.0447761	0.554545	0
0.0447761	0.545455	0
0.0447761	0.536364	0
0.0447761	0.527273	0.00786974
0.0298507	0.527273	0
0.0298507	0.518182	0
0.0298507	0.509091	0.00759837
0.0149254	0.509091	0
0.0149254	0.5	0
0.0149254	0.490909	0
0.0149254	0.481818	0
0.0149254	0.472727	0
0.0149254	0.463636	0
0.0149254	0.454545	0
0.0149254	0.445455	0
0.0149254	0.436364	0
0.0149254	0.427273	0
0.0149254	0.418182	0
0.0149254	0.409091	0
0.0149254	0.4	0
0.0149254	0.390909	0
0.0149254	0.381818	0
0.0149254	0.372727	0.00556309
0	0.372727	0
0	0.363636	0
0	0.354545	0
0	0.345455	0
0	0.336364	0
0	0.327273	0
0	0.318182	0
0	0.309091	0
0	0.3	0
0	0.290909	0
0	0.281818	0
0	0.272727	0
0	0.263636	0
0	0.254545	0
0	0.245455	0
0	0.236364	0
0	0.227273	0
0	0.218182	0
0	0.209091	0
0	0.2	0
0	0.190909	0
0	0.181818	0
0	0.172727	0
0	0.163636	0
0	0.154545	0
0	0.145455	0
0	0.136364	0
0	0.127273	0
0	0.118182	0
0	0.109091	0
0	0.1	0
0	0.0909091	0
0	0.0818182	0
0	0.0727273	0
0	0.0636364	0
0	0.0545455	0
0	0.0454545	0
0	0.0363636	0
0	0.0272727	0
0	0.0181818	0
0	0.00909091	0
0	0	0

## Sheet: figure3f
Calculation for figure 3f (control vs non-survivor)				(control vs survivor)
False positive rate	True positive rate	AUC parts	AUC	False positive rate	True positive rate	AUC parts	AUC
1	1	0.0149254	0.997286	1	1	0.0149254	0.942711
0.985075	1	0.0149254		0.985075	1	0.0149254
0.970149	1	0.0149254		0.970149	1	0.0149254
0.955224	1	0.0149254		0.955224	1	0.0149254
0.940299	1	0.0149254		0.940299	1	0.0149254
0.925373	1	0.0149254		0.925373	1	0.0149254
0.910448	1	0.0149254		0.910448	1	0.0149254
0.895522	1	0		0.895522	1	0
0.895522	1	0.0298507		0.895522	1	0.0298507
0.865672	1	0.0149254		0.865672	1	0.0149254
0.850746	1	0		0.850746	1	0
0.850746	1	0.0298507		0.850746	1	0.0298507
0.820896	1	0.0149254		0.820896	1	0.0149254
0.80597	1	0.0149254		0.80597	1	0.0149254
0.791045	1	0.0149254		0.791045	1	0.0149254
0.776119	1	0.0149254		0.776119	1	0.0149254
0.761194	1	0.0149254		0.761194	1	0.0149254
0.746269	1	0.0149254		0.746269	1	0.0149254
0.731343	1	0		0.731343	1	0
0.731343	1	0.0298507		0.731343	1	0.0298507
0.701493	1	0.0149254		0.701493	1	0.0149254
0.686567	1	0		0.686567	1	0
0.686567	1	0.0298507		0.686567	1	0.0298507
0.656716	1	0.0149254		0.656716	1	0
0.641791	1	0		0.656716	0.989899	0.0147746
0.641791	1	0.0298507		0.641791	0.989899	0
0.61194	1	0		0.641791	0.989899	0.0295492
0.61194	1	0.0298507		0.61194	0.989899	0
0.58209	1	0.0149254		0.61194	0.989899	0.0295492
0.567164	1	0.0149254		0.58209	0.989899	0.0147746
0.552239	1	0		0.567164	0.989899	0.0147746
0.552239	1	0		0.552239	0.989899	0
0.552239	1	0.0447761		0.552239	0.989899	0
0.507463	1	0.0149254		0.552239	0.989899	0.0443238
0.492537	1	0.0149254		0.507463	0.989899	0.0147746
0.477612	1	0.0149254		0.492537	0.989899	0
0.462687	1	0.0149254		0.492537	0.979798	0.0146239
0.447761	1	0.0149254		0.477612	0.979798	0.0146239
0.432836	1	0		0.462687	0.979798	0.0146239
0.432836	1	0.0298507		0.447761	0.979798	0.0146239
0.402985	1	0.0149254		0.432836	0.979798	0
0.38806	1	0		0.432836	0.979798	0.0292477
0.38806	1	0.0298507		0.402985	0.979798	0.0146239
0.358209	1	0.0149254		0.38806	0.979798	0
0.343284	1	0.0149254		0.38806	0.969697	0
0.328358	1	0.0149254		0.38806	0.969697	0.0289462
0.313433	1	0		0.358209	0.969697	0.0144731
0.313433	1	0.0298507		0.343284	0.969697	0
0.283582	1	0.0149254		0.343284	0.959596	0
0.268657	1	0.0149254		0.343284	0.949495	0.0141716
0.253731	1	0.0149254		0.328358	0.949495	0.0141716
0.238806	1	0.0149254		0.313433	0.949495	0
0.223881	1	0.0149254		0.313433	0.949495	0.0283431
0.208955	1	0.0149254		0.283582	0.949495	0
0.19403	1	0.0149254		0.283582	0.939394	0.0140208
0.179104	1	0		0.268657	0.939394	0
0.179104	1	0		0.268657	0.929293	0
0.179104	1	0.0447761		0.268657	0.919192	0
0.134328	1	0		0.268657	0.909091	0.0135685
0.134328	1	0.0298507		0.253731	0.909091	0
0.104478	1	0.0149254		0.253731	0.89899	0.0134178
0.0895522	1	0.0149254		0.238806	0.89899	0.0134178
0.0746269	1	0.0149254		0.223881	0.89899	0.0134178
0.0597015	1	0.0149254		0.208955	0.89899	0.0134178
0.0447761	1	0.0149254		0.19403	0.89899	0.0134178
0.0298507	1	0		0.179104	0.89899	0
0.0298507	0.909091	0.0135685		0.179104	0.888889	0
0.0149254	0.909091	0.0135685		0.179104	0.878788	0
0	0.909091	0		0.179104	0.878788	0
0	0.818182	0		0.179104	0.878788	0.0393487
0	0.727273	0		0.134328	0.878788	0
0	0.636364	0		0.134328	0.878788	0.0262325
0	0.545455	0		0.104478	0.878788	0
0	0.454545	0		0.104478	0.868687	0
0	0.363636	0		0.104478	0.858586	0.0128147
0	0.272727	0		0.0895522	0.858586	0
0	0.181818	0		0.0895522	0.848485	0
0	0.0909091	0		0.0895522	0.838384	0
0	0	0		0.0895522	0.838384	0
				0.0895522	0.818182	0
				0.0895522	0.808081	0.0120609
				0.0746269	0.808081	0
				0.0746269	0.79798	0
				0.0746269	0.787879	0
				0.0746269	0.777778	0
				0.0746269	0.777778	0
				0.0746269	0.757576	0
				0.0746269	0.747475	0
				0.0746269	0.737374	0
				0.0746269	0.727273	0.0108548
				0.0597015	0.727273	0
				0.0597015	0.727273	0
				0.0597015	0.707071	0.0105533
				0.0447761	0.707071	0
				0.0447761	0.69697	0
				0.0447761	0.686869	0
				0.0447761	0.676768	0.010101
				0.0298507	0.676768	0
				0.0298507	0.676768	0
				0.0298507	0.656566	0.00979949
				0.0149254	0.656566	0
				0.0149254	0.646465	0
				0.0149254	0.646465	0
				0.0149254	0.626263	0
				0.0149254	0.616162	0
				0.0149254	0.606061	0
				0.0149254	0.59596	0
				0.0149254	0.585859	0
				0.0149254	0.575758	0
				0.0149254	0.565657	0
				0.0149254	0.555556	0
				0.0149254	0.545455	0
				0.0149254	0.535354	0.00799035
				0	0.535354	0
				0	0.525253	0
				0	0.515152	0
				0	0.505051	0
				0	0.494949	0
				0	0.484848	0
				0	0.484848	0
				0	0.464646	0
				0	0.454545	0
				0	0.444444	0
				0	0.434343	0
				0	0.424242	0
				0	0.424242	0
				0	0.40404	0
				0	0.393939	0
				0	0.383838	0
				0	0.373737	0
				0	0.363636	0
				0	0.353535	0
				0	0.343434	0
				0	0.333333	0
				0	0.323232	0
				0	0.313131	0
				0	0.30303	0
				0	0.292929	0
				0	0.282828	0
				0	0.272727	0
				0	0.262626	0
				0	0.252525	0
				0	0.242424	0
				0	0.232323	0
				0	0.222222	0
				0	0.212121	0
				0	0.20202	0
				0	0.191919	0
				0	0.181818	0
				0	0.171717	0
				0	0.161616	0
				0	0.151515	0
				0	0.141414	0
				0	0.131313	0
				0	0.121212	0
				0	0.111111	0
				0	0.10101	0
				0	0.0909091	0
				0	0.0808081	0
				0	0.0707071	0
				0	0.0606061	0
				0	0.0505051	0
				0	0.040404	0
				0	0.030303	0
				0	0.020202	0
				0	0.010101	0
				0	0	0

## Sheet: figure4a
Patient	date	ratio of platelet aggregates
15	20201116	0.0126496	female
9	20201124	0.0421	female
10	20201113	0.0258284	female
11	20201116	0.0382718	female
17	20201127	0.153208	female
28	20201130	0.0191799	female
29	20201130	0.0226736	female
33	20201209	0.0129751	female
34	20201211	0.0152879	female
36	20201210	0.089499	female
38	20201214	0.0133114	female
47	20201225	0.0669853	female
51	20201225	0.0468944	female
53	20210104	0.130274	female
54	20201228	0.0100889	female
55	20201228	0.0153045	female
59	20201230	0.0163501	female
63	20210104	0.00576184	female
64	20210104	0.0440514	female
69	20210106	0.0489098	female
70	20210106	0.0192408	female
73	20210115	0.0163337	female
76	20210108	0.0342894	female
78	20210112	0.0100116	female
85	20210114	0.0096481	female
88	20210118	0.0170532	female
93	20210119	0.0301147	female
94	20210118	0.0250621	female
103	20210129	0.0578324	female
108	20210205	0.116691	female
113	20210208	0.0340572	female
119	20210208	0.146524	female
120	20210215	0.0369969	female
126	20210221	0.013051	female
129	20210226	0.04313	female
130	20210225	0.0568842	female
131	20210302	0.0170687	female
6	2020-11-12	0.00815285	male
83	20210215	0.124985	male
89	20210121	0.0362339	male
12	20201113	0.0180063	male
13	20201112	0.0297297	male
14	20201113	0.0206392	male
16	20201116	0.0237809	male
18	20201124	0.055395	male
19	20201204	0.128096	male
20	20201127	0.0936312	male
22	20201127	0.0920868	male
23	20201127	0.130967	male
24	20201204	0.0612515	male
26	20201126	0.0145369	male
30	20201204	0.0548771	male
32	20201204	0.106788	male
35	20201218	0.185124	male
37	20201211	0.00728408	male
39	20201214	0.0232214	male
40	20201224	0.196056	male
41	20201221	0.0688262	male
44	20201218	0.0177328	male
46	20201224	0.0822028	male
49	20201223	0.140338	male
50	20201225	0.0842202	male
52	20210104	0.103195	male
56	20201228	0.0161614	male
57	20201228	0.0127003	male
58	20210104	0.022947	male
60	20210104	0.0693637	male
61	20210104	0.123533	male
62	20210104	0.0447833	male
65	20210105	0.0223042	male
67	20210106	0.028474	male
68	20210105	0.0206462	male
71	20210106	0.024821	male
72	20210112	0.130554	male
74	20210115	0.0385078	male
75	20210108	0.0172517	male
77	20210115	0.0581395	male
79	20210112	0.0103006	male
80	20210114	0.0245182	male
81	20210112	0.0340987	male
82	20210119	0.0371262	male
84	20210114	0.0204867	male
86	20210115	0.0456422	male
90	20210122	0.173668	male
91	20210118	0.0106528	male
92	20210202	0.0208024	male
95	20210126	0.0819336	male
98	20210122	0.0596997	male
99	20210204	0.0828928	male
100	20210122	0.076033	male
101	20210125	0.0165044	male
102	20210128	0.0198991	male
104	20210125	0.00868417	male
105	20210209	0.115027	male
106	20210128	0.243168	male
107	20210129	0.0240867	male
109	20210129	0.0663759	male
110	20210201	0.027467	male
111	20210201	0.0316076	male
114	20210210	0.0720438	male
115	20210204	0.00396095	male
116	20210205	0.0204401	male
117	20210209	0.117971	male
118	20210208	0.0356824	male
122	20210215	0.0355065	male
124	20210224	0.0545949	male
125	20210225	0.0302046	male
127	20210225	0.0371457	male
128	20210225	0.0906278	male
133	20210301	0.0226696	male

## Sheet: figure4b
mild				moderate				severe				control
patient	date	ratio		patient	date	ratio		patient	date	ratio		date	ratio
11	20201116	0.0244879		10	20201113	0.0101089		6	20201112	0.0037591		20201112	0.0018836
13	20201112	0.0100895		12	20201113	0.00149223		9	20201124	0.0317077		20201113	0.00118001
15	20201116	0.00795451		14	20201113	0.0106184		17	20201127	0.0587954		20201116	0.00597863
28	20201130	0.0191799		16	20201116	0.00578878		20	20201127	0.034138		20201118	0.00365954
29	20201130	0.0224855		18	20201124	0.0377607		23	20201127	0.127605		20201119	0.00464639
37	20201211	0.00616345		19	20201204	0.120086		35	20201218	0.0537471		20201120	0.000320064
44	20201218	0.0112565		22	20201127	0.0719696		36	20201210	0.0268772		20201124	0.00147358
51	20201225	0.0102046		24	20201204	0.0440331		40	20201224	0.0839524		20201125	0.0058007
55	20201228	0.0130817		26	20201126	0.0134587		49	20201223	0.0337743		20201126	0.0018245
57	20201228	0.0122009		30	20201204	0.0457185		53	20210104	0.0678287		20201127	0.006162
64	20210104	0.0254254		32	20201204	0.10385		61	20210104	0.103077		20201130	0.00368015
69	20210106	0.0431075		33	20201209	0.0112649		67	20210106	0.022016		20201202	0.00343002
70	20210106	0.0183629		34	20201211	0.00523718		74	20210115	0.0261193		20201203	0.00428672
71	20210106	0.0218372		38	20201214	0.0116432		83	20210215	0.0678771		20201204	0.00090027
78	20210112	0.00813218		39	20201214	0.00944335		89	20210121	0.0196267		20201209	0.0014179
104	20210125	0.00640884		41	20201221	0.0452488		95	20210126	0.0470155		20201210	0.00608295
109	20210129	0.0504091		46	20201224	0.0338324		105	20210209	0.0861132		20201211	0.00213359
110	20210201	0.019966		47	20201225	0.0489813		106	20210128	0.0855099		20201214	0.00124071
111	20210201	0.0284914		50	20201225	0.0351395		114	20210210	0.0494723		20201218	0.0100143
125	20210225	0.0238767		52	20210104	0.0272218						20201221	0.00100504
126	20210221	0.0127854		54	20201228	0.00824784						20201223	0.00887941
131	20210302	0.0153105		56	20201228	0.0131376						20201224	0.0124173
133	20210301	0.0206428		58	20210104	0.0162644						20201225	0.0216533
				59	20201230	0.0152649						20201228	0.017479
				60	20210104	0.0245759						20201230	0.0064865
				62	20210104	0.0266087						20210104	0.0113312
				63	20210104	0.00527545						20210105	0.00104008
				65	20210105	0.0176516						20210106	0.00289076
				68	20210105	0.0120527						20210107	0.000702914
				72	20210112	0.0437629						20210108	0.00301072
				73	20210115	0.0142681						20210112	0.00305335
				75	20210108	0.0111152						20210113	0.00754241
				76	20210108	0.0191866						20210114	0.00322513
				77	20210115	0.0441922						20210115	0.00268032
				79	20210112	0.00949271						20210118	0.00516534
				80	20210114	0.0225191						20210119	0.0105807
				81	20210112	0.0138765						20210120	0.00374056
				82	20210119	0.0339461						20210121	0.00168007
				84	20210114	0.0181983						20210122	4e-05
				85	20210114	0.00824876						20210125	0.0043326
				86	20210115	0.0387243						20210126	0.00696034
				88	20210118	0.0137307						20210128	0.0056848
				90	20210122	0.102696						20210129	0.000825349
				91	20210118	0.00532639						20210201	0.00623076
				92	20210202	0.0187442						20210202	0.00523279
				93	20210119	0.0234103						20210204	0.000767202
				94	20210118	0.0130742						20210205	0.00592468
				98	20210122	0.0287932						20210208	0.000632803
				99	20210204	0.0698522						20210209	0.0068752
				100	20210122	0.00897284						20210210	0.000823332
				101	20210125	0.00887571						20210215	0.00114572
				102	20210128	0.0126422						20210216	0.00891392
				103	20210129	0.0474471						20210217	0.00273011
				107	20210129	0.0146495						20210218	0.000440053
				108	20210205	0.0790367						20210219	0.004
				113	20210208	0.022198						20210221	0.00228009
				115	20210204	0.00328193						20210224	0.00290169
				116	20210205	0.0154144						20210225	0.00118966
				117	20210209	0.0606572						20210226	0.00150501
				118	20210208	0.032748						20210301	0.00625028
				119	20210208	0.0373471						20210302	0.00216
				120	20210215	0.0239283						20210303	0.00622921
				122	20210215	0.0331443						20210304	0.00492242
				124	20210224	0.0220351						20210305	0.000711111
				127	20210225	0.0349877						20210308	0.00282438
				128	20210225	0.0645871						20210311	0.00324915
				129	20210226	0.0193542						20210315	0.00519481
				130	20210225	0.0267874

## Sheet: figure4c
survivors				non-survivors				control
patient	date	ratio		patient	date	ratio		date	ratio
11	20201116	0.0244879		20	20201127	0.034138		20201112	0.0018836
13	20201112	0.0100895		95	20210126	0.0470155		20201113	0.00118001
15	20201116	0.00795451		105	20210209	0.0861132		20201116	0.00597863
28	20201130	0.0191799		53	20210104	0.0678287		20201118	0.00365954
29	20201130	0.0224855		114	20210210	0.0494723		20201119	0.00464639
37	20201211	0.00616345		92	20210202	0.0187442		20201120	0.000320064
44	20201218	0.0112565		128	20210225	0.0645871		20201124	0.00147358
51	20201225	0.0102046		118	20210208	0.032748		20201125	0.0058007
55	20201228	0.0130817		130	20210225	0.0267874		20201126	0.0018245
57	20201228	0.0122009		108	20210205	0.0790367		20201127	0.006162
64	20210104	0.0254254		117	20210209	0.0606572		20201130	0.00368015
69	20210106	0.0431075						20201202	0.00343002
70	20210106	0.0183629						20201203	0.00428672
71	20210106	0.0218372						20201204	0.00090027
78	20210112	0.00813218						20201209	0.0014179
104	20210125	0.00640884						20201210	0.00608295
109	20210129	0.0504091						20201211	0.00213359
110	20210201	0.019966						20201214	0.00124071
111	20210201	0.0284914						20201218	0.0100143
125	20210225	0.0238767						20201221	0.00100504
126	20210221	0.0127854						20201223	0.00887941
131	20210302	0.0153105						20201224	0.0124173
133	20210301	0.0206428						20201225	0.0216533
10	20201113	0.0101089						20201228	0.017479
12	20201113	0.00149223						20201230	0.0064865
14	20201113	0.0106184						20210104	0.0113312
16	20201116	0.00578878						20210105	0.00104008
18	20201124	0.0377607						20210106	0.00289076
19	20201204	0.120086						20210107	0.000702914
22	20201127	0.0719696						20210108	0.00301072
24	20201204	0.0440331						20210112	0.00305335
26	20201126	0.0134587						20210113	0.00754241
30	20201204	0.0457185						20210114	0.00322513
32	20201204	0.10385						20210115	0.00268032
33	20201209	0.0112649						20210118	0.00516534
34	20201211	0.00523718						20210119	0.0105807
38	20201214	0.0116432						20210120	0.00374056
39	20201214	0.00944335						20210121	0.00168007
41	20201221	0.0452488						20210122	4e-05
46	20201224	0.0338324						20210125	0.0043326
47	20201225	0.0489813						20210126	0.00696034
50	20201225	0.0351395						20210128	0.0056848
52	20210104	0.0272218						20210129	0.000825349
54	20201228	0.00824784						20210201	0.00623076
56	20201228	0.0131376						20210202	0.00523279
58	20210104	0.0162644						20210204	0.000767202
59	20201230	0.0152649						20210205	0.00592468
60	20210104	0.0245759						20210208	0.000632803
62	20210104	0.0266087						20210209	0.0068752
63	20210104	0.00527545						20210210	0.000823332
65	20210105	0.0176516						20210215	0.00114572
68	20210105	0.0120527						20210216	0.00891392
72	20210112	0.0437629						20210217	0.00273011
73	20210115	0.0142681						20210218	0.000440053
75	20210108	0.0111152						20210219	0.004
76	20210108	0.0191866						20210221	0.00228009
77	20210115	0.0441922						20210224	0.00290169
79	20210112	0.00949271						20210225	0.00118966
80	20210114	0.0225191						20210226	0.00150501
81	20210112	0.0138765						20210301	0.00625028
82	20210119	0.0339461						20210302	0.00216
84	20210114	0.0181983						20210303	0.00622921
85	20210114	0.00824876						20210304	0.00492242
86	20210115	0.0387243						20210305	0.000711111
88	20210118	0.0137307						20210308	0.00282438
90	20210122	0.102696						20210311	0.00324915
91	20210118	0.00532639						20210315	0.00519481
93	20210119	0.0234103
94	20210118	0.0130742
98	20210122	0.0287932
99	20210204	0.0698522
100	20210122	0.00897284
101	20210125	0.00887571
102	20210128	0.0126422
103	20210129	0.0474471
107	20210129	0.0146495
113	20210208	0.022198
115	20210204	0.00328193
116	20210205	0.0154144
119	20210208	0.0373471
120	20210215	0.0239283
122	20210215	0.0331443
124	20210224	0.0220351
127	20210225	0.0349877
129	20210226	0.0193542
6	2020-11-12	0.0037591
9	202011124	0.0317077
17	20201127	0.0587954
23	20201127	0.127605
35	20201218	0.0537471
36	20201210	0.0268772
40	20201224	0.0839524
49	20201223	0.0337743
61	20210104	0.103077
67	20210106	0.022016
74	20210115	0.0261193
83	20210215	0.0678771
89	20210121	0.0196267
106	20210128	0.0855099

[truncated: 12 more sheets: figure4d, figure4e, figure5a, figure5b, figure5c, figure5d, figure6a, figure6b, figure S2, figure S3, figure S4, stats]
